# Supplementary material for: replicAnt: a pipeline for generating annotated images of animals in complex environments using Unreal Engine
Source: Nat Commun. 2023 Nov 8;14:7195. doi: 10.1038/s41467-023-42898-9 (PMC10632501; doi:10.1038/s41467-023-42898-9)
Supplement: Supplementary file 12 — Source Data [file 41467_2023_42898_MOESM12_ESM.zip]

Archive with 5 entries (5 files):
- Source Data/source data figure 2 f.xlsx
- Source Data/source data figure 2 g & h.xlsx
- Source Data/source data figure 3 f.xlsx
- Source Data/source data figure 4.xlsx
- Source Data/source data figure 5.xlsx
