# Supplementary material for: replicAnt: a pipeline for generating annotated images of animals in complex environments using Unreal Engine
Source: Nat Commun. 2023 Nov 8;14:7195. doi: 10.1038/s41467-023-42898-9 (PMC10632501; doi:10.1038/s41467-023-42898-9)
Supplement: Supplementary file 12 — Source Data [file 41467_2023_42898_MOESM12_ESM.zip › Source Data/source data figure 2 f.xlsx]

## Sheet: Tabelle1
Training progression SLS VS RN
BATCH_LR_0001/darknet_array_real_lr0001_GPU_72.pbs.o5580934.16						BENCHMARK/RESULTS/sls1_RESULTS.pkl
BATCH_LR_0001/darknet_array_real_lr0001_GPU_72.pbs.o5580934.17						BENCHMARK/RESULTS/sls2_RESULTS.pkl
BATCH_LR_0001/darknet_array_real_lr0001_GPU_72.pbs.o5580934.18						BENCHMARK/RESULTS/sls3_RESULTS.pkl
BATCH_LR_0001/darknet_array_real_lr0001_GPU_72.pbs.o5580934.19						BENCHMARK/RESULTS/sls4_RESULTS.pkl
BATCH_LR_0001/darknet_array_real_lr0001_GPU_72.pbs.o5580934.20						BENCHMARK/RESULTS/sls5_RESULTS.pkl
BATCH_LR_0001/darknet_array_synth_lr0001_GPU_72.pbs.o5668076.11						BENCHMARK/RESULTS/rn1_RESULTS.pkl
BATCH_LR_0001/darknet_array_synth_lr0001_GPU_72.pbs.o5668076.12						BENCHMARK/RESULTS/rn2_RESULTS.pkl
BATCH_LR_0001/darknet_array_synth_lr0001_GPU_72.pbs.o5668076.13						BENCHMARK/RESULTS/rn3_RESULTS.pkl
BATCH_LR_0001/darknet_array_synth_lr0001_GPU_72.pbs.o5668076.14						BENCHMARK/RESULTS/rn4_RESULTS.pkl
BATCH_LR_0001/darknet_array_synth_lr0001_GPU_72.pbs.o5668076.15						BENCHMARK/RESULTS/rn5_RESULTS.pkl
	SLS (Synth Large Single)		RN (Real Noisy)
Iteration	mean mAP	std mAP	mean mAP	std mAP
1000	0.67671	0.0883749	0.86846	0.185529
2000	0.773036	0.0618732	0.883518	0.0595895
3000	0.843695	0.055952	0.913199	0.0161283
4000	0.825559	0.0462187	0.859821	0.0980972
5000	0.896664	0.0200669	0.904719	0.015664
6000	0.899863	0.0228106	0.8718	0.0560799
7000	0.898786	0.0164301	0.889586	0.0224733
8000	0.899658	0.035141	0.901001	0.0258426
9000	0.904	0.0183808	0.894962	0.0486748
10000	0.910059	0.036243	0.872795	0.0906813
11000	0.914232	0.0133701	0.864528	0.0809018
12000	0.898918	0.0337905	0.854827	0.0966312
13000	0.927633	0.0127609	0.882296	0.0305092
14000	0.907841	0.026615	0.856078	0.0888471
15000	0.900394	0.0304746	0.853322	0.0923509
16000	0.88937	0.0171757	0.892558	0.0154798
17000	0.914845	0.0203613	0.87959	0.0652309
18000	0.916951	0.0121973	0.879468	0.0490516
19000	0.918873	0.0119611	0.899483	0.0193266
20000	0.913128	0.0106353	0.878417	0.0355014
	RN1	RN1	RN1	RN1	RN1	RN2	RN2	RN2	RN2	RN2	RN3	RN3	RN3	RN3	RN3	RN4	RN4	RN4	RN4	RN4	SLS1	SLS1	SLS1	SLS1	SLS1	SLS2	SLS2	SLS2	SLS2	SLS2	SLS3	SLS3	SLS3	SLS3	SLS3
Iteration	AP_base	AP_bright	AP_close	AP_dark	AP_noisy*	AP_base	AP_bright	AP_close	AP_dark	AP_noisy*	AP_base	AP_bright	AP_close	AP_dark	AP_noisy*	AP_base	AP_bright	AP_close	AP_dark	AP_noisy*	AP_base	AP_bright	AP_close	AP_dark	AP_noisy	AP_base	AP_bright	AP_close	AP_dark	AP_noisy	AP_base	AP_bright	AP_close	AP_dark	AP_noisy
1000	0.977297	0.953597	0.724779	0.989148	0.99873	0.971351	0.950648	-0.0840434	0.963146	0.998642	0.977966	0.977043	0.853579	0.990683	0.999416	0.971161	0.991146	0.706111	0.981752	0.99884	0.901818	0.679686	0.868242	0.929191	0.38363	0.820563	0.396138	0.928835	0.917486	0.264139	0.683425	0.295776	0.936223	0.865865	0.279638
2000	0.952556	0.958088	0.532653	0.986353	0.999979	0.968432	0.951803	0.512554	0.989706	0.999858	0.979676	0.958519	0.738456	0.940001	0.999816	0.965069	0.969095	0.771212	0.962109	0.999352	0.934309	0.763685	0.910153	0.963455	0.516107	0.919887	0.446343	0.893596	0.936236	0.428012	0.92849	0.577447	0.891101	0.961151	0.525575
3000	0.972386	0.973328	0.745691	0.930289	0.999393	0.975269	0.969619	0.801999	0.952638	0.999858	0.980333	0.967798	0.784971	0.951204	0.999696	0.981019	0.955417	0.72662	0.942599	0.99996	0.925448	0.702868	0.880912	0.958287	0.528631	0.934024	0.883278	0.891754	0.961987	0.770105	0.92981	0.757722	0.912225	0.974139	0.64423
4000	0.97293	0.970304	0.69055	0.976604	0.99996	0.96772	0.966328	0.628379	0.589704	0.999737	0.953696	0.962821	0.781196	0.899458	0.999798	0.982643	0.969437	0.469176	0.976185	0.999899	0.933763	0.804947	0.892174	0.962412	0.569833	0.940349	0.826383	0.900708	0.957793	0.568422	0.933315	0.602538	0.908819	0.968622	0.613307
5000	0.97207	0.960891	0.7389	0.923817	0.999899	0.9659	0.970136	0.744904	0.930312	0.999717	0.977046	0.974277	0.70896	0.975272	0.999959	0.962879	0.972806	0.770634	0.926703	0.999858	0.947189	0.92756	0.893963	0.975101	0.681921	0.943158	0.925352	0.888469	0.970085	0.741286	0.965502	0.958494	0.872865	0.980134	0.778883
6000	0.970806	0.959255	0.622246	0.884687	0.99998	0.952158	0.921497	0.718588	0.942957	0.999919	0.97918	0.954903	0.732809	0.962596	0.999858	0.960165	0.94521	0.468686	0.973057	0.99996	0.936016	0.828539	0.90622	0.968887	0.81716	0.943721	0.921311	0.890103	0.975841	0.796761	0.939285	0.932242	0.898296	0.973713	0.76985
7000	0.964851	0.944005	0.75689	0.958562	0.999899	0.975631	0.940494	0.694564	0.886719	1	0.973886	0.963516	0.699446	0.932565	0.999939	0.964502	0.961149	0.665025	0.951577	0.999939	0.94245	0.932888	0.895676	0.978441	0.728817	0.931681	0.932271	0.902644	0.976726	0.718024	0.952787	0.930289	0.881528	0.981472	0.796099
8000	0.953546	0.915627	0.69246	0.978661	0.999899	0.974255	0.960232	0.80497	0.929075	0.999939	0.967902	0.962489	0.761471	0.931283	0.99996	0.963218	0.965502	0.736525	0.918805	0.999939	0.942613	0.867479	0.913935	0.974029	0.797323	0.940453	0.810146	0.900913	0.966284	0.73532	0.943414	0.965106	0.912354	0.980601	0.844894
9000	0.964173	0.940177	0.745317	0.97414	0.99996	0.96893	0.942594	0.753469	0.927032	0.99998	0.970799	0.942598	0.761997	0.982473	0.99998	0.983561	0.960728	0.536063	0.965345	0.999939	0.951236	0.937694	0.899405	0.978268	0.844237	0.930152	0.920609	0.902732	0.962692	0.782886	0.932112	0.877258	0.88611	0.973268	0.781343
10000	0.957143	0.960361	0.677255	0.926818	0.999899	0.969603	0.955059	0.725256	0.896517	0.999858	0.966701	0.965941	0.780777	0.957012	0.99996	0.971655	0.940881	0.325921	0.987821	1	0.941469	0.974199	0.89852	0.980978	0.853673	0.940527	0.906971	0.905297	0.969745	0.852677	0.936961	0.933223	0.896807	0.967525	0.692312
11000	0.979322	0.961818	0.589712	0.956908	0.999899	0.955908	0.971345	0.71808	0.8911	0.999919	0.979675	0.956984	0.739805	0.947722	0.99996	0.957731	0.923236	0.342761	0.960349	0.999655	0.949971	0.952368	0.907264	0.979133	0.819633	0.939354	0.914865	0.908786	0.970081	0.799183	0.955036	0.925144	0.870285	0.984681	0.837703
12000	0.960096	0.925747	0.470421	0.966688	0.99998	0.94602	0.953533	0.728323	0.914148	0.99998	0.969149	0.969241	0.766064	0.93047	0.99996	0.966321	0.969401	0.299836	0.941779	0.999939	0.942421	0.873991	0.904858	0.971139	0.788459	0.94262	0.933714	0.898227	0.976894	0.865898	0.937292	0.770383	0.889085	0.98171	0.807074
13000	0.956362	0.961464	0.734341	0.926798	1	0.980498	0.956486	0.59469	0.955051	0.99996	0.958422	0.965711	0.70731	0.901913	0.99996	0.957981	0.963055	0.636984	0.959666	0.999939	0.95247	0.953555	0.897191	0.975391	0.852306	0.958374	0.961114	0.908467	0.986198	0.887773	0.949432	0.919678	0.904023	0.967324	0.8412
14000	0.948407	0.971108	0.680731	0.920145	0.999818	0.984533	0.925265	0.504116	0.961523	0.999656	0.96011	0.971341	0.770527	0.915338	0.999939	0.947764	0.940074	0.316877	0.979389	1	0.939568	0.932303	0.887196	0.976908	0.781123	0.939173	0.973088	0.89882	0.974938	0.873537	0.92891	0.906695	0.881615	0.972659	0.751074
15000	0.946569	0.946888	0.70091	0.933249	1	0.978339	0.95667	0.651579	0.886116	0.99996	0.956897	0.974005	0.692283	0.895834	0.99998	0.953195	0.928287	0.269129	0.983202	0.998239	0.931417	0.880362	0.900045	0.97214	0.7369	0.940109	0.965496	0.887645	0.971489	0.867433	0.937869	0.879509	0.896103	0.957306	0.78209
16000	0.964959	0.96402	0.759625	0.90077	0.99998	0.976241	0.953964	0.69284	0.932439	1	0.962377	0.952662	0.713147	0.946385	0.999879	0.960153	0.946796	0.717824	0.936725	0.99996	0.93539	0.84647	0.911634	0.963739	0.786486	0.928925	0.887093	0.884224	0.956344	0.743479	0.942977	0.883836	0.881247	0.973675	0.815031
17000	0.943546	0.972575	0.744989	0.894424	0.99996	0.975789	0.950893	0.750732	0.928823	1	0.963223	0.964409	0.749712	0.919925	0.99996	0.947125	0.934412	0.458203	0.974657	0.99998	0.933273	0.892705	0.905687	0.966704	0.79966	0.938364	0.957041	0.901272	0.967585	0.875036	0.947178	0.956027	0.889824	0.977906	0.814415
18000	0.960234	0.963518	0.745141	0.905275	0.999939	0.969633	0.934062	0.649799	0.941303	1	0.970289	0.959215	0.759902	0.929692	0.99996	0.97336	0.9304	0.521879	0.957784	0.99998	0.932574	0.943783	0.903628	0.970949	0.809106	0.937276	0.945289	0.901065	0.967245	0.866623	0.94305	0.951597	0.889262	0.976956	0.815865
19000	0.974885	0.96738	0.759001	0.935043	0.99998	0.979165	0.946338	0.767804	0.92882	1	0.978454	0.957688	0.699732	0.945169	0.999959	0.970234	0.952346	0.682027	0.947645	1	0.931716	0.943933	0.90659	0.970314	0.827821	0.936983	0.95017	0.900165	0.968438	0.875286	0.94143	0.945702	0.890186	0.976905	0.817449
20000	0.940349	0.972744	0.689196	0.888585	0.99998	0.976957	0.951274	0.777359	0.926578	1	0.952558	0.965391	0.70771	0.906376	0.99996	0.952868	0.955773	0.587515	0.903439	1	0.933357	0.932658	0.906621	0.969176	0.803927	0.933974	0.946318	0.898322	0.964869	0.853388	0.938923	0.938311	0.893016	0.973828	0.810228
