# Supplementary material for: replicAnt: a pipeline for generating annotated images of animals in complex environments using Unreal Engine
Source: Nat Commun. 2023 Nov 8;14:7195. doi: 10.1038/s41467-023-42898-9 (PMC10632501; doi:10.1038/s41467-023-42898-9)
Supplement: Supplementary file 12 — Source Data [file 41467_2023_42898_MOESM12_ESM.zip › Source Data/source data figure 2 g & h.xlsx]

## Sheet: results_5_percent
training data type	dataset	base		bright		close		dark		noisy			termites			final mAP (excluding termites and training data)
	score	mean	std	mean	std	mean	std	mean	std	mean	std		mean	std		mAP	mAP (std)
real	ra	0.999978	3.03e-05	0.999968	1.45e-05	0.853503	0.00342201	0.999947	3.45e-05	0.999975	2.21e-05		n.a.			0.970674	0.000704667
real	rb	0.999989	6.37e-06	0.987332	0.00232492	0.661097	0.0296982	0.77009	0.0881705	0.831668	0.0987533					0.812547	0.0547367
real*	rba	0.992458	0.00120731	0.932712	0.00852233	0.727274	0.0707942	0.937097	0.0186317	0.83578	0.0523121					0.858216	0.0375651
real	rbr	0.962785	0.0047206	0.999991	6.09e-06	0.301432	0.00799247	0.252127	0.07808	0.534953	0.103124					0.512824	0.0484793
real	rc	0.842172	0.0210245	0.454658	0.0330109	0.833703	0.000275208	0.402483	0.0270764	0.636576	0.0382031					0.583972	0.0298287
real	rd	0.902126	0.00778526	0.861027	0.0654261	0.814589	0.0120149	0.999952	1.67e-05	0.837906	0.019967					0.853912	0.0262983
real	rn	0.955683	0.0132796	0.961295	0.00834829	0.690445	0.0679122	0.906245	0.0135388	0.999985	1.68e-05					0.878417	0.0257697
mixed	sb1	0.989393	0.00452828	0.979153	0.010526	0.919416	0.0401817	0.98281	0.00104609	0.92142	0.0113637					0.9507	0.0135291
mixed	sb5	0.979293	0.0159661	0.93478	0.0463552	0.836639	0.142646	0.954585	0.0177294	0.889237	0.0470926					0.90381	0.0539579
mixed	bs1000	0.998899	0.000663125	0.95414	0.00775113	0.764137	0.0999878	0.952879	0.0183603	0.920278	0.0257883					0.897859	0.0305101
mixed	bs100	0.999985	1.04e-05	0.971896	0.00542259	0.533096	0.236077	0.951132	0.00483228	0.925608	0.0072987					0.845433	0.0507282
mixed	bs10	0.999982	6.37e-06	0.982924	0.00375753	0.844239	0.0319826	0.939186	0.0113498	0.87733	0.0654198					0.91092	0.0225032
synth	sl	0.858237	0.0648961	0.95185	0.00837998	0.930355	0.0205113	0.87338	0.0839663	0.859181	0.0189329					0.894601	0.0393373
synth	sls	0.935418	0.00249098	0.939096	0.00560414	0.899319	0.00559862	0.969291	0.00365857	0.822514	0.021982					0.913128	0.00786686
synth	sm	0.832022	0.0564547	0.800875	0.0571862	0.560886	0.219235	0.768238	0.105684	0.818777	0.0488276					0.756159	0.0974776
synth	ss	0.771804	0.0722913	0.355505	0.146437	0.891828	0.00501156	0.744701	0.0740779	0.573889	0.0454763					0.667546	0.0686589
real	tr	0.0137692	0.0203458	0.0318986	0.0329443	0.157002	0.10975	0.00653617	0.00506777	0.000626983	0.000504256		0.999073	0.000172305		0.0419666	0.0337224
synth	ts	0.00134206	0.000150406	0.014717	0.00373099	0.0394836	0.0118816	-0.013137	0.0049085	-0.00586873	0.00454228		0.956142	0.00109237		0.0073074	0.00504276
*augmented		bold = highest score (excluding tested on trained dataset)
