# Supplementary material for: replicAnt: a pipeline for generating annotated images of animals in complex environments using Unreal Engine
Source: Nat Commun. 2023 Nov 8;14:7195. doi: 10.1038/s41467-023-42898-9 (PMC10632501; doi:10.1038/s41467-023-42898-9)
Supplement: Supplementary file 12 — Source Data [file 41467_2023_42898_MOESM12_ESM.zip › Source Data/source data figure 3 f.xlsx]

## Sheet: Tabelle1
Training progression TS
BENCHMARK/RESULTS_TERMITES\ts1_RESULTS.pkl
BENCHMARK/RESULTS_TERMITES\ts2_RESULTS.pkl
BENCHMARK/RESULTS_TERMITES\ts3_RESULTS.pkl
BENCHMARK/RESULTS_TERMITES\ts4_RESULTS.pkl
	TS (TERMITES SYNTH)
Iteration	mean mAP	std mAP
1000	0.950623	0.00989747
2000	0.947682	0.00390195
3000	0.957336	0.00237152
4000	0.944712	0.00702953
5000	0.954179	0.00795518
6000	0.960102	0.00343599
7000	0.948038	0.00463681
8000	0.955261	0.00579187
9000	0.958267	0.0113717
10000	0.947508	0.00222552
11000	0.951592	0.0109007
12000	0.954196	0.00716921
13000	0.954935	0.00618434
14000	0.953003	0.00539615
15000	0.950882	0.00910617
16000	0.957408	0.00755664
17000	0.955457	0.00147043
18000	0.955189	0.000264489
19000	0.954549	0.000526039
20000	0.956392	0.00102934
	TS1	TS2	TS3
Iteration	AP_tr	AP_tr	AP_tr
1000	0.961763	0.937713	0.952393
2000	0.946535	0.943581	0.95293
3000	0.954537	0.960335	0.957137
4000	0.946126	0.935483	0.952526
5000	0.960677	0.942976	0.958884
6000	0.962468	0.962595	0.955243
7000	0.941548	0.950473	0.952093
8000	0.961377	0.947484	0.956922
9000	0.964448	0.942319	0.968034
10000	0.944861	0.950306	0.947358
11000	0.960706	0.936267	0.957802
12000	0.964147	0.947536	0.950906
13000	0.946386	0.957608	0.960809
14000	0.952368	0.946735	0.959907
15000	0.953765	0.93857	0.960309
16000	0.958296	0.966187	0.947741
17000	0.953391	0.95669	0.956292
18000	0.955404	0.955347	0.954817
19000	0.95394	0.954484	0.955223
20000	0.957821	0.955438	0.955916
