# Supplementary material for: replicAnt: a pipeline for generating annotated images of animals in complex environments using Unreal Engine
Source: Nat Commun. 2023 Nov 8;14:7195. doi: 10.1038/s41467-023-42898-9 (PMC10632501; doi:10.1038/s41467-023-42898-9)
Supplement: Supplementary file 12 — Source Data [file 41467_2023_42898_MOESM12_ESM.zip › Source Data/source data figure 4.xlsx]

## Sheet: base
YOLOv4 detector trained exclusively on synthetic data, SL1
rec_climate_chamber_sub_colony_base_1000_frames_CLEAN_all_tracks
DETECTION STATS:
Total ground truth detections: 67930
Total missed detections: 6393
Total false positives: 302
Detection accuracy: 90.1 %
Mean pixel error: 11.473
TRACKING STATS:
Total number of ID switches: 44
Of which occuring at arena exits: 21
MOTA: 0.901
RAW estimated tracks
frame	track_x	track_y	track_x	track_y	track_x	track_y	track_x	track_y	track_x	track_y	track_x	track_y	track_x	track_y	track_x	track_y	track_x	track_y	track_x	track_y	track_x	track_y	track_x	track_y	track_x	track_y	track_x	track_y	track_x	track_y	track_x	track_y	track_x	track_y	track_x	track_y	track_x	track_y	track_x	track_y	track_x	track_y	track_x	track_y	track_x	track_y	track_x	track_y	track_x
1	1928	1428	3453	950	2462	1071	1676	1454	1646	805	718	1861	1575	1374	364	1426	851	1099	988	1145	3511	556	2561	1536	3103	1105	971	1254	1870	1389	2032	1331	1442	599	3143	1324	1056	1108	560	1169	3140	1071	853	1290	2314	1383	1700	1274	595
2	1928	1426	3453	950	2461	1068	1679	1453	1648	806	718	1861	1576	1374	364	1426	851	1097	990	1144	3511	555	2561	1536	3103	1106	971	1254	1870	1389	2038	1333	1442	598	3142	1320	1056	1106	562	1170	3139	1067	853	1292	2312	1381	1697	1275	595
3	1928	1421	3453	950	2460	1066	1681	1452	1652	807	718	1861	1577	1373	364	1426	851	1096	990	1144	3511	556	2561	1536	3102	1107	971	1254	1869	1388	2043	1336	1441	598	3141	1317	1058	1105	562	1170	3139	1066	852	1296	2309	1379	1695	1276	595
4	1929	1417	3453	950	2459	1065	1683	1450	1655	809	718	1861	1579	1372	364	1426	849	1094	992	1146	3511	556	2561	1536	3101	1108	971	1255	1866	1388	2049	1338	1439	597	3141	1314	1059	1103	562	1171	3139	1064	851	1300	2305	1377	1693	1276	595
5	1931	1414	3453	950	2458	1063	1684	1449	1659	811	718	1861	1581	1369	364	1426	847	1093	993	1148	3511	557	2561	1536	3100	1108	972	1255	1863	1387	2056	1341	1437	596	3141	1313	1059	1102	562	1171	3135	1061	851	1303	2303	1375	1691	1277	595
6	1933	1411	3453	950	2458	1062	1686	1447	1665	814	718	1861	1583	1366	364	1426	845	1091	994	1151	3511	558	2562	1536	3099	1108	973	1256	1861	1387	2063	1347	1434	593	3141	1312	1060	1102	562	1170	3128	1056	851	1305	2302	1373	1687	1279	596
7	1933	1409	3453	950	2457	1060	1687	1440	1673	819	718	1861	1582	1363	364	1426	843	1091	992	1153	3511	558	2562	1536	3099	1108	973	1257	1859	1387	2070	1351	1432	591	3141	1311	1061	1101	561	1170	3120	1048	849	1308	2302	1373	1683	1280	597
8	1933	1409	3453	950	2457	1059	1688	1433	1680	823	718	1861	1585	1361	364	1426	841	1094	992	1154	3511	557	2562	1536	3100	1108	973	1255	1858	1387	2079	1353	1430	588	3142	1306	1061	1100	560	1169	3113	1039	848	1310	2302	1375	1678	1282	598
9	1933	1409	3453	950	2458	1058	1689	1426	1686	827	718	1861	1588	1357	363	1426	843	1097	993	1156	3511	556	2562	1536	3103	1108	973	1254	1860	1388	2094	1355	1429	585	3145	1302	1061	1100	560	1170	3105	1028	847	1312	2302	1376	1672	1284	598
10	1932	1407	3453	950	2462	1057	1693	1419	1690	830	718	1861	1593	1354	361	1426	845	1099	992	1157	3512	555	2563	1536	3103	1108	973	1252	1863	1389	2110	1357	1427	583	3148	1297	1061	1100	560	1171	3098	1017	846	1314	2302	1377	1667	1286	598
11	1932	1407	3453	950	2467	1055	1696	1414	1695	834	718	1861	1598	1351	360	1426	848	1101	992	1160	3512	556	2563	1535	3103	1108	973	1251	1865	1390	2124	1358	1425	583	3153	1290	1060	1100	560	1173	3092	1007	846	1314	2301	1378	1664	1286	598
12	1931	1408	3453	950	2472	1054	1698	1410	1701	837	718	1861	1601	1347	359	1426	851	1103	992	1163	3512	556	2563	1534	3105	1108	973	1251	1866	1391	2137	1360	1419	578	3154	1287	1060	1100	559	1173	3087	996	845	1314	2301	1380	1661	1286	598
13	1931	1409	3453	950	2475	1053	1702	1407	1706	843	718	1861	1605	1341	359	1425	854	1106	991	1165	3512	557	2563	1534	3108	1108	973	1251	1867	1392	2149	1362	1414	577	3158	1279	1060	1100	559	1173	3083	986	844	1316	2301	1378	1658	1285	598
14	1931	1409	3453	950	2479	1052	1705	1405	1713	847	718	1861	1610	1335	358	1425	857	1107	989	1167	3512	558	2563	1534	3110	1108	973	1251	1868	1391	2160	1369	1412	575	3162	1272	1060	1100	559	1175	3074	976	845	1317	2300	1378	1655	1284	597
15	1931	1409	3453	951	2483	1052	1708	1404	1719	854	718	1861	1613	1330	359	1425	861	1107	988	1168	3512	557	2563	1534	3112	1108	972	1251	1869	1390	2169	1373	1407	572	3165	1264	1060	1100	559	1176	3066	967	846	1318	2300	1378	1653	1285	597
16	1932	1408	3453	952	2487	1051	1710	1404	1724	861	718	1861	1613	1325	359	1425	865	1106	987	1169	3512	556	2563	1534	3115	1109	972	1250	1869	1389	2179	1376	1402	568	3169	1257	1060	1103	559	1177	3060	960	845	1319	2300	1377	1651	1286	597
17	1934	1405	3453	953	2491	1050	1712	1405	1728	866	718	1861	1613	1321	359	1425	869	1105	987	1170	3512	556	2563	1534	3117	1109	973	1249	1869	1389	2192	1379	1398	563	3173	1251	1059	1106	559	1178	3055	952	845	1320	2299	1377	1648	1287	597
18	1935	1404	3453	954	2495	1050	1713	1406	1734	870	718	1861	1611	1316	359	1425	874	1105	988	1171	3512	555	2564	1535	3119	1110	974	1248	1869	1388	2203	1382	1395	559	3175	1246	1060	1106	559	1179	3048	945	845	1321	2298	1376	1646	1288	597
19	1935	1401	3453	955	2497	1050	1714	1405	1739	872	718	1861	1610	1311	359	1425	879	1106	990	1172	3512	555	2564	1536	3121	1113	975	1248	1869	1388	2210	1385	1391	556	3177	1241	1061	1108	558	1180	3041	939	846	1320	2298	1376	1646	1289	597
20	1934	1398	3453	956	2498	1050	1716	1405	1743	874	718	1861	1609	1305	359	1425	884	1107	992	1173	3512	556	2564	1537	3123	1116	976	1248	1869	1388	2215	1387	1388	554	3181	1236	1063	1110	557	1181	3035	934	847	1319	2298	1375	1647	1290	597
21	1933	1396	3453	957	2499	1050	1717	1405	1745	876	718	1861	1607	1299	359	1425	888	1109	995	1176	3512	557	2564	1538	3125	1119	978	1248	1869	1387	2221	1390	1385	552	3184	1230	1066	1112	556	1182	3031	929	847	1318	2299	1374	1648	1290	597
22	1933	1392	3453	957	2500	1050	1718	1404	1747	878	718	1861	1604	1293	359	1425	891	1112	997	1178	3512	558	2565	1539	3127	1122	980	1247	1869	1386	2221	1396	1382	550	3187	1225	1067	1114	556	1183	3024	924	848	1317	2299	1374	1649	1291	598
23	1934	1390	3453	957	2501	1050	1718	1404	1748	879	718	1861	1598	1286	360	1425	895	1114	998	1180	3511	558	2565	1540	3128	1126	984	1246	1869	1384	2221	1401	1379	549	3190	1220	1068	1118	556	1184	3018	921	848	1317	2300	1375	1650	1293	600
24	1935	1389	3453	957	2503	1051	1719	1403	1749	879	718	1861	1593	1277	361	1425	900	1114	998	1182	3511	558	2565	1541	3130	1130	987	1246	1869	1382	2220	1404	1375	548	3194	1214	1069	1122	556	1184	3013	917	848	1316	2301	1376	1652	1294	601
25	1936	1387	3453	957	2504	1051	1719	1402	1750	879	718	1861	1588	1268	361	1425	906	1115	999	1184	3511	558	2565	1541	3134	1133	989	1246	1869	1380	2217	1407	1372	547	3197	1209	1070	1125	556	1185	3008	915	848	1315	2301	1376	1654	1295	603
26	1937	1386	3453	957	2504	1051	1720	1401	1750	879	718	1861	1583	1261	361	1425	912	1118	1000	1186	3511	559	2565	1540	3139	1136	991	1246	1869	1378	2213	1416	1370	547	3200	1204	1071	1127	555	1186	3003	913	848	1314	2302	1377	1656	1296	604
27	1937	1386	3453	957	2504	1051	1721	1401	1750	879	718	1861	1579	1253	361	1425	917	1121	1002	1187	3511	560	2565	1539	3144	1140	993	1246	1869	1376	2209	1425	1368	547	3207	1199	1073	1128	554	1188	2998	908	848	1314	2303	1377	1658	1297	605
28	1938	1385	3453	957	2504	1051	1722	1401	1750	879	718	1861	1574	1246	361	1425	922	1125	1004	1188	3510	561	2565	1538	3151	1144	994	1247	1867	1375	2205	1434	1366	546	3213	1196	1075	1129	554	1190	2992	903	848	1313	2304	1377	1659	1298	607
29	1941	1385	3453	957	2504	1051	1723	1401	1750	879	718	1861	1569	1239	362	1425	925	1129	1008	1189	3510	561	2565	1537	3157	1150	995	1249	1866	1374	2201	1444	1365	545	3218	1193	1077	1131	554	1192	2987	898	847	1312	2304	1377	1660	1298	609
30	1945	1385	3453	957	2503	1050	1724	1401	1750	878	718	1861	1565	1233	363	1425	928	1133	1012	1189	3510	562	2565	1537	3162	1155	996	1252	1866	1373	2197	1452	1365	544	3222	1188	1079	1133	554	1193	2979	893	846	1312	2305	1378	1661	1299	610
31	1948	1385	3453	957	2504	1049	1725	1401	1751	877	718	1861	1561	1226	364	1425	933	1136	1013	1192	3510	562	2565	1537	3166	1160	998	1254	1866	1372	2195	1461	1364	541	3226	1183	1081	1135	554	1194	2973	889	845	1313	2305	1379	1662	1300	611
32	1951	1384	3453	957	2505	1047	1725	1401	1751	876	718	1861	1556	1219	364	1425	938	1138	1013	1195	3510	562	2564	1537	3170	1164	1000	1256	1866	1372	2193	1468	1363	537	3229	1185	1082	1136	554	1195	2968	886	844	1315	2305	1380	1663	1301	611
33	1954	1384	3453	957	2505	1045	1726	1401	1751	876	718	1861	1552	1214	364	1425	942	1140	1013	1198	3510	562	2564	1537	3174	1167	1002	1258	1868	1371	2190	1475	1362	534	3231	1187	1084	1137	552	1200	2962	884	843	1317	2306	1380	1664	1302	611
34	1957	1383	3453	957	2506	1043	1726	1401	1751	875	718	1861	1549	1209	364	1425	946	1143	1013	1200	3510	562	2563	1536	3177	1170	1004	1259	1869	1368	2187	1485	1361	530	3233	1189	1086	1138	551	1204	2955	882	842	1319	2306	1381	1664	1304	612
35	1961	1380	3453	957	2507	1044	1727	1401	1751	874	718	1861	1547	1201	364	1425	950	1146	1013	1204	3510	562	2563	1535	3180	1173	1005	1260	1870	1364	2184	1496	1360	526	3235	1191	1087	1140	550	1209	2950	881	842	1320	2307	1382	1664	1306	613
36	1968	1374	3453	957	2507	1045	1729	1399	1751	873	718	1861	1546	1195	364	1425	953	1148	1013	1207	3510	562	2563	1535	3182	1175	1006	1261	1871	1361	2180	1506	1356	522	3236	1193	1088	1141	549	1214	2944	881	842	1321	2310	1382	1662	1308	614
37	1974	1368	3453	957	2506	1044	1731	1397	1750	869	718	1861	1545	1190	364	1425	955	1150	1013	1210	3510	562	2563	1535	3183	1177	1007	1262	1871	1358	2177	1517	1353	516	3237	1195	1089	1143	548	1219	2939	882	841	1322	2313	1381	1661	1310	614
38	1979	1364	3453	957	2506	1043	1733	1395	1750	866	718	1861	1544	1190	363	1425	956	1151	1014	1212	3510	562	2563	1534	3183	1178	1008	1262	1871	1355	2174	1526	1351	513	3238	1197	1090	1146	547	1224	2935	882	840	1323	2315	1380	1660	1311	615
39	1985	1360	3453	957	2506	1042	1734	1393	1751	866	718	1861	1542	1185	363	1425	957	1152	1015	1214	3510	562	2563	1534	3183	1178	1008	1262	1871	1353	2171	1534	1349	509	3238	1197	1091	1148	546	1228	2931	883	839	1324	2315	1380	1658	1314	616
40	1993	1357	3453	957	2506	1040	1736	1392	1752	866	718	1861	1542	1186	363	1425	958	1153	1015	1216	3510	562	2563	1534	3182	1178	1008	1263	1870	1352	2168	1540	1347	505	3237	1196	1092	1150	545	1231	2927	884	837	1325	2314	1381	1653	1318	616
41	2000	1353	3453	957	2506	1039	1737	1391	1754	863	718	1861	1540	1181	362	1425	958	1154	1015	1218	3510	562	2563	1534	3181	1178	1008	1263	1868	1352	2165	1546	1345	499	3236	1195	1092	1151	545	1234	2924	885	835	1326	2314	1382	1648	1324	617
42	2006	1349	3453	957	2506	1038	1740	1391	1757	860	718	1861	1540	1180	362	1425	959	1154	1014	1219	3510	562	2563	1534	3180	1178	1008	1264	1866	1352	2163	1551	1342	490	3235	1193	1092	1152	545	1236	2922	883	833	1327	2312	1382	1643	1330	618
43	2013	1345	3453	957	2506	1037	1744	1391	1760	857	718	1861	1540	1178	362	1425	959	1154	1014	1220	3510	562	2563	1534	3177	1178	1008	1265	1864	1352	2162	1556	1340	483	3236	1192	1092	1153	545	1238	2920	881	830	1328	2310	1382	1639	1338	618
44	2018	1342	3453	957	2506	1035	1748	1391	1762	853	718	1861	1540	1176	362	1425	959	1154	1013	1221	3510	562	2563	1534	3174	1178	1007	1266	1862	1351	2162	1561	1337	476	3237	1191	1090	1154	544	1239	2917	880	827	1328	2309	1382	1635	1344	615
45	2024	1337	3453	957	2505	1034	1753	1392	1764	851	718	1861	1539	1175	362	1425	959	1154	1013	1222	3510	562	2563	1534	3170	1177	1006	1267	1861	1352	2161	1564	1335	471	3235	1191	1089	1154	543	1240	2915	880	826	1329	2308	1382	1631	1350	610
46	2028	1332	3453	957	2502	1033	1757	1391	1766	849	718	1861	1539	1174	362	1425	958	1154	1013	1224	3510	562	2563	1534	3166	1175	1005	1269	1860	1353	2161	1569	1334	467	3234	1191	1088	1154	543	1241	2910	879	824	1330	2306	1382	1626	1358	605
47	2034	1328	3453	956	2499	1032	1761	1391	1768	848	718	1861	1539	1174	362	1425	957	1154	1013	1224	3510	562	2563	1534	3163	1171	1004	1269	1859	1354	2161	1573	1334	464	3234	1192	1087	1154	543	1243	2905	878	822	1332	2302	1381	1621	1366	601
48	2043	1325	3453	956	2497	1031	1765	1389	1768	847	718	1861	1539	1174	362	1425	956	1153	1013	1226	3510	562	2563	1534	3160	1168	1003	1271	1858	1353	2162	1576	1334	462	3234	1194	1086	1152	543	1245	2900	876	820	1334	2298	1381	1616	1373	597
49	2052	1323	3453	955	2493	1031	1767	1387	1769	847	718	1861	1539	1174	362	1425	954	1151	1013	1228	3510	562	2563	1534	3158	1165	1003	1271	1857	1352	2162	1579	1334	460	3233	1197	1085	1150	543	1247	2897	874	818	1336	2295	1381	1611	1381	595
50	2060	1321	3453	954	2490	1031	1769	1386	1770	847	718	1861	1539	1176	361	1425	953	1150	1013	1228	3510	562	2563	1534	3157	1161	1003	1271	1856	1351	2162	1582	1334	459	3232	1200	1085	1149	544	1250	2895	872	816	1337	2295	1382	1606	1389	593
51	2068	1319	3453	953	2489	1030	1771	1384	1771	849	718	1861	1539	1177	361	1425	952	1150	1015	1227	3510	562	2563	1534	3155	1155	1003	1271	1855	1350	2163	1583	1335	459	3232	1200	1085	1147	545	1252	2892	870	813	1337	2294	1384	1603	1397	591
52	2075	1317	3453	952	2488	1030	1774	1383	1772	851	718	1861	1539	1179	361	1425	952	1150	1017	1226	3510	562	2563	1534	3153	1150	1002	1272	1854	1350	2163	1584	1336	459	3232	1200	1085	1146	545	1254	2888	869	811	1337	2294	1385	1601	1403	589
53	2080	1313	3453	952	2487	1030	1777	1382	1775	853	718	1861	1539	1180	361	1425	952	1150	1017	1227	3510	562	2563	1534	3150	1145	1002	1273	1853	1350	2164	1585	1337	460	3233	1205	1085	1145	545	1256	2885	868	809	1336	2294	1386	1600	1408	587
54	2084	1307	3453	951	2487	1030	1781	1382	1779	855	718	1861	1541	1181	361	1426	952	1148	1019	1225	3510	562	2563	1534	3147	1140	1002	1275	1852	1350	2165	1586	1339	460	3234	1210	1085	1144	545	1257	2884	867	807	1336	2295	1387	1599	1413	585
55	2088	1302	3453	951	2487	1030	1786	1382	1783	856	718	1861	1542	1186	361	1427	952	1146	1020	1223	3510	562	2563	1534	3144	1136	1003	1277	1851	1350	2167	1587	1342	460	3235	1215	1086	1142	544	1258	2882	867	806	1336	2296	1387	1599	1418	583
56	2092	1297	3453	951	2487	1030	1791	1382	1787	858	718	1861	1543	1191	361	1427	952	1145	1021	1221	3510	562	2563	1534	3142	1132	1005	1280	1851	1351	2168	1589	1346	460	3236	1220	1086	1141	545	1259	2879	868	805	1337	2296	1387	1599	1422	581
57	2098	1293	3453	951	2487	1030	1795	1384	1791	860	718	1861	1544	1195	362	1427	952	1145	1022	1220	3510	562	2563	1534	3140	1127	1007	1283	1851	1351	2169	1590	1349	460	3237	1226	1087	1140	546	1259	2877	868	804	1338	2296	1388	1600	1426	580
58	2105	1290	3453	951	2487	1030	1799	1386	1794	861	718	1861	1545	1199	362	1427	952	1144	1023	1219	3510	562	2563	1534	3138	1123	1010	1286	1851	1352	2170	1591	1352	461	3238	1231	1087	1139	547	1259	2875	867	803	1338	2296	1391	1602	1432	579
59	2110	1287	3453	951	2487	1030	1802	1388	1797	863	718	1861	1546	1202	361	1428	952	1144	1024	1219	3510	563	2563	1534	3136	1119	1013	1287	1851	1353	2171	1591	1355	464	3239	1236	1087	1138	547	1259	2874	865	803	1339	2295	1394	1605	1435	578
60	2114	1285	3453	951	2487	1030	1804	1390	1799	863	718	1861	1547	1205	360	1428	955	1145	1025	1219	3510	564	2563	1534	3134	1115	1015	1289	1852	1354	2172	1591	1359	469	3239	1240	1086	1136	547	1259	2873	863	802	1340	2295	1396	1609	1439	577
61	2117	1282	3453	951	2487	1030	1806	1391	1803	865	718	1861	1548	1208	359	1429	958	1144	1026	1219	3510	564	2563	1534	3132	1111	1017	1290	1853	1355	2173	1590	1362	473	3239	1244	1085	1134	547	1259	2875	860	801	1342	2295	1398	1612	1442	575
62	2121	1279	3453	951	2487	1030	1807	1392	1808	868	718	1861	1549	1210	358	1430	961	1142	1027	1219	3511	564	2563	1534	3131	1106	1019	1291	1854	1356	2174	1589	1365	476	3239	1247	1085	1132	547	1259	2873	858	800	1344	2295	1400	1616	1446	576
63	2124	1277	3453	951	2487	1029	1809	1392	1812	871	718	1861	1549	1209	357	1431	964	1139	1028	1219	3511	564	2563	1534	3129	1101	1020	1292	1854	1356	2175	1589	1369	479	3239	1249	1086	1129	546	1259	2871	856	799	1346	2296	1401	1621	1450	576
64	2126	1274	3453	951	2488	1029	1810	1391	1816	874	718	1861	1549	1207	357	1432	966	1137	1029	1219	3511	564	2563	1534	3127	1097	1021	1293	1854	1356	2176	1588	1374	484	3238	1251	1086	1126	546	1259	2870	856	797	1348	2296	1403	1625	1453	577
65	2128	1270	3453	951	2494	1028	1810	1391	1821	878	718	1861	1549	1205	357	1432	969	1134	1030	1219	3511	564	2563	1534	3126	1093	1022	1294	1855	1354	2176	1588	1379	487	3237	1252	1086	1124	547	1259	2870	855	796	1351	2296	1405	1630	1455	576
66	2129	1268	3453	951	2495	1027	1811	1391	1825	882	718	1861	1550	1201	357	1432	972	1130	1031	1219	3511	564	2563	1534	3124	1089	1023	1295	1855	1352	2176	1587	1384	490	3237	1255	1086	1122	548	1260	2871	853	795	1353	2297	1407	1637	1457	574
67	2130	1267	3453	951	2495	1027	1811	1392	1829	886	718	1861	1551	1195	357	1432	976	1126	1030	1216	3511	564	2563	1535	3123	1083	1024	1296	1858	1350	2176	1586	1389	493	3237	1258	1086	1120	549	1261	2870	851	795	1355	2299	1410	1643	1459	570
68	2132	1267	3453	951	2495	1027	1811	1393	1833	890	718	1861	1552	1189	357	1431	982	1121	1029	1213	3511	564	2563	1535	3121	1077	1024	1296	1860	1349	2176	1586	1393	495	3236	1258	1086	1119	549	1262	2866	848	795	1357	2299	1413	1649	1461	569
69	2133	1267	3453	951	2495	1027	1813	1393	1839	894	718	1861	1554	1182	356	1432	988	1117	1028	1211	3511	564	2563	1535	3119	1071	1024	1297	1863	1349	2176	1585	1398	497	3236	1260	1085	1118	549	1263	2863	846	795	1359	2300	1417	1655	1465	568
70	2133	1266	3453	951	2494	1026	1814	1393	1843	897	718	1861	1557	1175	356	1431	992	1113	1028	1210	3511	564	2563	1535	3117	1065	1025	1297	1866	1348	2176	1584	1404	499	3236	1262	1084	1117	549	1264	2861	845	795	1360	2302	1420	1659	1470	565
71	2133	1264	3453	951	2494	1025	1816	1393	1851	903	718	1861	1559	1169	356	1430	996	1110	1028	1209	3511	564	2563	1535	3116	1060	1025	1297	1868	1347	2175	1584	1410	501	3234	1261	1084	1117	550	1264	2859	844	794	1361	2303	1423	1664	1475	565
72	2131	1263	3453	951	2493	1025	1818	1392	1858	908	718	1861	1562	1164	356	1429	1000	1106	1027	1207	3511	564	2563	1535	3114	1055	1025	1297	1870	1346	2174	1583	1419	503	3232	1259	1084	1116	551	1263	2857	843	794	1362	2304	1427	1667	1479	564
73	2130	1261	3453	951	2491	1025	1820	1392	1865	915	718	1861	1564	1160	356	1429	1003	1103	1027	1206	3511	564	2563	1535	3113	1049	1025	1297	1871	1345	2172	1583	1429	505	3230	1259	1085	1113	552	1263	2855	842	794	1363	2304	1428	1669	1482	562
74	2129	1259	3453	951	2489	1025	1822	1392	1876	921	718	1861	1566	1156	357	1428	1005	1100	1027	1205	3511	564	2563	1535	3112	1044	1025	1297	1872	1344	2170	1583	1438	506	3229	1260	1086	1110	553	1263	2853	841	794	1365	2307	1432	1671	1485	560
75	2128	1257	3453	951	2487	1025	1824	1392	1886	926	718	1861	1568	1152	357	1429	1006	1098	1026	1204	3511	564	2563	1535	3111	1039	1025	1297	1872	1343	2166	1582	1446	506	3228	1261	1087	1107	553	1263	2851	841	794	1365	2310	1435	1672	1489	559
76	2126	1255	3453	951	2486	1024	1825	1393	1895	930	718	1861	1572	1149	357	1428	1007	1096	1025	1203	3511	564	2563	1535	3110	1034	1025	1297	1873	1342	2163	1581	1454	505	3227	1262	1087	1104	552	1263	2850	840	794	1367	2312	1438	1673	1492	558
77	2128	1250	3453	952	2485	1024	1826	1395	1904	933	718	1861	1578	1142	357	1429	1007	1095	1025	1202	3511	564	2563	1535	3109	1029	1025	1296	1873	1342	2160	1581	1461	502	3226	1263	1087	1102	551	1264	2848	837	794	1369	2314	1440	1675	1494	557
78	2128	1245	3453	953	2484	1023	1827	1397	1913	936	718	1861	1583	1137	357	1430	1007	1092	1025	1202	3511	564	2563	1536	3108	1024	1025	1295	1873	1342	2158	1580	1466	499	3225	1264	1087	1104	551	1267	2846	835	794	1371	2316	1442	1676	1498	556
79	2129	1241	3453	953	2483	1023	1827	1398	1921	938	718	1861	1589	1134	357	1429	1006	1089	1025	1202	3511	564	2563	1536	3106	1021	1025	1293	1873	1342	2154	1580	1470	496	3224	1265	1087	1103	551	1269	2843	831	794	1372	2318	1445	1677	1504	556
80	2130	1237	3453	953	2482	1023	1827	1398	1930	940	717	1861	1595	1132	357	1430	1005	1086	1026	1201	3511	564	2563	1536	3104	1018	1025	1291	1873	1342	2150	1580	1475	494	3224	1263	1087	1102	551	1272	2840	828	794	1373	2319	1447	1677	1512	555
81	2132	1234	3453	953	2481	1023	1827	1399	1943	942	717	1861	1600	1131	357	1430	1005	1084	1028	1201	3511	564	2563	1536	3102	1015	1025	1290	1873	1342	2146	1581	1482	492	3223	1264	1086	1101	552	1274	2837	825	794	1372	2320	1447	1676	1519	554
82	2135	1231	3453	954	2482	1023	1827	1400	1954	943	717	1861	1603	1129	357	1431	1005	1082	1028	1202	3511	564	2563	1536	3102	1009	1024	1289	1873	1342	2142	1584	1489	490	3223	1262	1085	1101	553	1276	2834	821	794	1370	2321	1448	1674	1526	552
83	2139	1229	3453	954	2483	1023	1828	1401	1964	943	717	1861	1606	1127	357	1431	1005	1080	1027	1202	3511	564	2563	1536	3101	1004	1023	1288	1873	1343	2138	1587	1495	485	3222	1263	1084	1101	553	1277	2831	818	794	1369	2322	1449	1673	1532	550
84	2143	1227	3453	954	2484	1023	1829	1401	1974	944	717	1861	1613	1126	357	1431	1005	1078	1027	1202	3511	564	2563	1535	3100	1000	1023	1287	1872	1344	2134	1590	1501	480	3221	1264	1084	1100	553	1278	2827	815	794	1368	2323	1451	1672	1537	547
85	2147	1224	3453	954	2485	1023	1831	1402	1983	944	717	1861	1623	1124	357	1430	1003	1076	1026	1202	3511	564	2563	1534	3099	996	1023	1286	1872	1345	2129	1594	1506	477	3220	1265	1083	1100	553	1279	2824	812	794	1367	2323	1451	1671	1541	544
86	2150	1221	3453	954	2486	1023	1832	1404	1991	944	717	1861	1634	1123	357	1430	1001	1074	1025	1202	3511	564	2563	1534	3099	992	1023	1285	1872	1345	2123	1597	1511	477	3219	1266	1079	1100	553	1280	2821	809	794	1366	2323	1451	1669	1544	540
87	2153	1218	3453	954	2486	1023	1833	1407	1997	945	717	1861	1644	1124	357	1430	1000	1071	1024	1202	3511	564	2563	1534	3099	988	1023	1285	1871	1346	2117	1599	1515	477	3218	1267	1079	1100	553	1280	2819	807	794	1364	2322	1450	1667	1546	538
88	2156	1216	3453	955	2487	1023	1833	1409	2002	946	717	1861	1653	1126	357	1431	999	1068	1023	1202	3511	564	2563	1534	3099	984	1023	1284	1869	1347	2111	1602	1518	477	3217	1268	1076	1100	554	1280	2817	804	794	1361	2322	1451	1664	1548	536
89	2158	1216	3453	955	2487	1023	1833	1410	2010	947	717	1861	1661	1129	357	1430	998	1065	1022	1202	3511	564	2563	1534	3098	979	1023	1284	1870	1347	2106	1604	1520	477	3216	1269	1073	1099	554	1281	2815	802	793	1357	2322	1452	1662	1550	534
90	2160	1214	3453	956	2487	1023	1833	1412	2017	948	717	1861	1669	1130	358	1429	997	1064	1022	1202	3511	564	2563	1534	3097	974	1023	1284	1870	1348	2099	1605	1522	474	3215	1267	1070	1098	554	1282	2813	800	792	1354	2320	1451	1660	1552	531
91	2161	1214	3453	956	2487	1023	1832	1414	2024	950	717	1861	1677	1131	358	1430	996	1062	1022	1202	3511	564	2563	1534	3097	969	1023	1283	1870	1349	2091	1605	1523	472	3214	1267	1068	1097	555	1284	2812	799	791	1351	2318	1451	1658	1554	529
92	2161	1212	3453	956	2486	1023	1832	1416	2033	951	717	1861	1684	1135	358	1430	996	1061	1022	1202	3511	564	2563	1533	3097	961	1023	1282	1870	1350	2081	1606	1524	473	3213	1264	1067	1097	555	1286	2812	798	789	1349	2316	1452	1655	1556	526
93	2161	1211	3453	956	2485	1023	1832	1418	2040	952	717	1861	1693	1141	358	1430	996	1060	1022	1202	3511	564	2563	1532	3099	954	1023	1282	1870	1351	2070	1606	1524	474	3212	1260	1066	1097	555	1287	2809	798	788	1347	2313	1452	1650	1558	523
94	2161	1210	3453	956	2484	1023	1832	1419	2046	953	717	1861	1701	1146	357	1430	996	1059	1022	1202	3511	564	2563	1531	3101	947	1023	1282	1870	1351	2061	1607	1526	475	3212	1257	1067	1098	555	1289	2806	797	787	1345	2310	1449	1645	1561	521
95	2161	1210	3453	956	2482	1022	1832	1420	2056	953	717	1861	1708	1152	357	1429	996	1059	1022	1202	3511	564	2563	1531	3103	941	1023	1282	1870	1352	2052	1607	1530	476	3211	1256	1066	1099	558	1291	2804	797	786	1342	2307	1448	1641	1564	519
96	2162	1209	3453	956	2481	1022	1832	1421	2065	953	717	1861	1717	1158	357	1428	995	1058	1023	1202	3511	564	2563	1531	3104	936	1023	1282	1870	1351	2045	1607	1537	476	3211	1255	1065	1100	561	1294	2802	796	785	1340	2304	1447	1638	1566	517
97	2161	1208	3453	956	2478	1022	1832	1421	2074	952	717	1861	1727	1165	357	1428	994	1058	1024	1202	3511	564	2563	1531	3104	932	1023	1282	1870	1351	2039	1608	1543	476	3210	1254	1065	1101	563	1296	2800	796	784	1338	2301	1448	1635	1568	516
98	2161	1209	3453	957	2474	1022	1832	1421	2082	951	717	1861	1736	1171	357	1428	994	1058	1026	1202	3511	564	2563	1531	3104	929	1023	1282	1870	1350	2033	1610	1548	474	3210	1252	1064	1102	565	1298	2798	795	784	1337	2299	1447	1631	1570	514
99	2162	1209	3453	957	2471	1022	1833	1421	2089	950	717	1861	1744	1176	356	1429	994	1059	1027	1204	3511	564	2563	1531	3104	927	1023	1282	1870	1350	2027	1612	1554	475	3209	1251	1066	1102	569	1301	2796	795	783	1336	2298	1446	1627	1572	512
100	2163	1210	3453	957	2468	1022	1833	1421	2097	950	717	1861	1752	1181	356	1428	994	1060	1028	1205	3511	564	2563	1531	3104	925	1023	1282	1871	1350	2021	1614	1560	474	3208	1250	1069	1101	571	1304	2793	796	783	1334	2296	1445	1623	1574	510
101	2169	1213	3453	957	2464	1022	1832	1421	2104	949	717	1861	1759	1189	356	1428	995	1061	1030	1206	3511	564	2563	1531	3104	924	1023	1282	1872	1350	2015	1616	1565	473	3207	1249	1073	1100	575	1306	2791	796	783	1332	2295	1444	1619	1576	508
102	2175	1215	3453	957	2461	1022	1832	1422	2109	948	717	1861	1766	1197	356	1428	996	1062	1032	1207	3511	564	2563	1531	3104	921	1023	1282	1874	1350	2008	1620	1569	474	3206	1248	1079	1099	579	1308	2790	796	783	1329	2294	1443	1616	1578	506
103	2180	1217	3453	957	2458	1023	1832	1422	2112	947	717	1861	1773	1204	356	1428	996	1063	1034	1208	3511	564	2563	1531	3105	917	1023	1283	1876	1349	1999	1624	1572	472	3206	1247	1085	1097	584	1308	2789	796	783	1327	2294	1442	1613	1579	504
104	2184	1220	3453	957	2456	1024	1831	1425	2115	945	717	1861	1785	1210	356	1427	995	1064	1035	1209	3511	564	2563	1531	3106	914	1024	1283	1878	1349	1988	1626	1579	474	3205	1246	1090	1096	588	1308	2789	796	783	1325	2293	1442	1609	1578	502
105	2188	1222	3453	957	2454	1024	1830	1427	2118	942	717	1861	1795	1214	357	1427	994	1064	1037	1210	3511	564	2563	1531	3107	912	1024	1283	1880	1349	1978	1627	1589	473	3204	1246	1094	1095	592	1309	2789	797	782	1323	2292	1442	1605	1577	500
106	2191	1223	3453	957	2453	1025	1830	1428	2121	940	717	1861	1805	1217	357	1427	993	1064	1038	1211	3511	564	2563	1531	3108	910	1024	1283	1882	1349	1969	1629	1598	473	3203	1245	1098	1094	595	1310	2789	799	781	1321	2291	1441	1602	1576	498
107	2196	1224	3453	957	2451	1026	1830	1429	2122	937	717	1861	1814	1220	357	1427	992	1065	1039	1212	3511	564	2563	1531	3109	908	1024	1283	1884	1348	1962	1632	1605	474	3202	1245	1101	1094	598	1311	2789	801	781	1320	2291	1441	1601	1575	496
108	2200	1225	3453	957	2448	1027	1831	1431	2128	936	717	1861	1823	1222	357	1427	991	1066	1040	1212	3511	564	2563	1531	3110	906	1024	1283	1886	1346	1955	1636	1612	476	3202	1245	1103	1093	600	1312	2789	802	781	1318	2290	1442	1600	1575	494
109	2207	1226	3453	957	2443	1028	1832	1433	2127	929	717	1861	1831	1223	358	1427	989	1066	1041	1212	3511	564	2563	1531	3112	903	1024	1283	1888	1345	1949	1639	1617	477	3201	1245	1105	1092	602	1313	2790	804	780	1316	2289	1442	1600	1575	492
110	2214	1228	3453	957	2436	1029	1834	1435	2128	924	717	1861	1839	1225	359	1427	987	1066	1042	1212	3511	564	2563	1531	3113	901	1024	1283	1889	1344	1943	1644	1622	478	3200	1245	1106	1091	604	1314	2790	806	779	1314	2288	1442	1602	1575	490
111	2220	1230	3453	957	2430	1030	1836	1438	2129	920	717	1861	1846	1226	359	1427	984	1065	1043	1212	3511	564	2563	1531	3115	901	1024	1283	1890	1343	1937	1649	1627	479	3199	1246	1106	1091	605	1315	2790	808	778	1311	2286	1441	1603	1575	488
112	2227	1232	3453	957	2424	1031	1838	1440	2128	915	717	1861	1852	1226	359	1427	982	1064	1044	1212	3511	564	2563	1531	3117	899	1024	1283	1891	1342	1931	1653	1631	482	3198	1247	1105	1091	605	1316	2790	810	778	1308	2286	1442	1604	1575	486
113	2234	1235	3453	957	2420	1032	1840	1442	2127	910	717	1861	1858	1226	359	1427	979	1064	1046	1212	3511	564	2563	1531	3118	898	1024	1283	1892	1342	1926	1657	1635	485	3198	1248	1104	1089	605	1317	2790	811	777	1306	2286	1444	1605	1575	484
114	2240	1238	3453	957	2415	1033	1841	1444	2126	905	717	1861	1864	1226	359	1427	977	1063	1048	1212	3511	564	2563	1531	3120	897	1024	1283	1893	1342	1918	1661	1641	487	3198	1248	1103	1087	605	1318	2788	812	776	1304	2285	1445	1607	1575	482
115	2245	1241	3453	957	2411	1034	1843	1445	2129	902	717	1861	1869	1226	359	1427	976	1059	1051	1212	3511	564	2563	1531	3123	896	1024	1282	1893	1342	1909	1665	1649	488	3198	1249	1102	1085	605	1319	2788	813	775	1303	2284	1446	1610	1575	480
116	2250	1246	3453	957	2408	1035	1844	1446	2127	896	717	1861	1875	1227	359	1428	975	1056	1052	1212	3511	564	2564	1531	3125	897	1024	1281	1893	1342	1900	1667	1658	490	3198	1249	1101	1083	605	1320	2787	813	775	1302	2283	1448	1614	1576	486
117	2254	1250	3453	957	2406	1036	1845	1447	2124	889	717	1861	1885	1226	359	1429	973	1053	1053	1212	3511	564	2564	1531	3127	897	1024	1281	1893	1343	1892	1669	1665	491	3198	1249	1099	1081	605	1321	2785	813	774	1301	2282	1449	1614	1577	492
118	2257	1254	3453	957	2405	1037	1846	1448	2126	885	717	1861	1895	1227	359	1428	968	1051	1053	1212	3511	564	2564	1531	3129	897	1024	1280	1893	1344	1885	1670	1672	492	3198	1248	1097	1079	605	1321	2785	813	774	1300	2280	1453	1617	1579	498
119	2260	1258	3453	957	2404	1037	1847	1448	2123	878	717	1861	1904	1229	359	1428	964	1049	1053	1211	3511	564	2564	1531	3130	897	1024	1279	1893	1344	1878	1671	1679	492	3198	1249	1096	1077	605	1322	2785	813	775	1298	2280	1456	1617	1580	498
120	2266	1261	3453	957	2402	1037	1848	1449	2123	869	717	1861	1918	1233	359	1428	960	1046	1054	1210	3511	564	2564	1531	3131	897	1024	1279	1893	1344	1870	1671	1685	492	3198	1249	1095	1074	605	1322	2784	813	776	1296	2279	1456	1623	1585	498
121	2271	1264	3453	957	2400	1036	1848	1450	2122	861	717	1861	1931	1237	359	1427	954	1044	1055	1208	3511	564	2564	1531	3131	897	1024	1279	1894	1343	1861	1673	1690	493	3198	1249	1094	1073	605	1322	2783	814	777	1294	2278	1458	1629	1589	498
122	2277	1266	3453	957	2398	1036	1848	1452	2122	854	717	1861	1942	1240	359	1427	951	1042	1056	1206	3511	564	2564	1531	3131	898	1024	1279	1895	1342	1854	1676	1694	494	3198	1249	1093	1072	607	1323	2782	815	778	1292	2277	1461	1634	1593	498
123	2282	1268	3453	957	2396	1036	1848	1454	2123	849	717	1861	1952	1245	359	1427	946	1039	1057	1205	3511	564	2564	1531	3132	899	1024	1279	1896	1340	1848	1679	1697	495	3198	1249	1091	1071	608	1323	2780	816	779	1290	2276	1464	1639	1596	498
124	2286	1270	3453	957	2394	1037	1849	1455	2122	844	717	1861	1961	1250	358	1428	942	1035	1058	1203	3511	564	2564	1531	3133	900	1024	1279	1896	1339	1842	1683	1703	496	3198	1249	1089	1071	609	1324	2778	817	780	1287	2275	1464	1644	1598	498
125	2289	1271	3453	957	2393	1038	1850	1455	2123	839	717	1861	1969	1255	357	1429	937	1031	1060	1202	3511	564	2564	1531	3134	900	1024	1279	1897	1338	1837	1684	1710	497	3198	1249	1087	1070	610	1325	2776	818	781	1284	2273	1464	1649	1600	498
126	2291	1272	3453	957	2391	1040	1851	1456	2124	834	717	1861	1976	1261	356	1430	934	1029	1062	1201	3511	564	2564	1531	3135	900	1024	1279	1898	1337	1832	1685	1718	498	3198	1249	1085	1070	611	1326	2774	818	782	1282	2273	1465	1654	1601	498
127	2292	1273	3453	957	2389	1041	1852	1459	2125	829	717	1861	1982	1266	355	1430	931	1020	1064	1201	3511	564	2564	1531	3136	900	1024	1279	1899	1335	1828	1687	1725	499	3198	1251	1084	1070	612	1327	2773	818	783	1277	2273	1467	1658	1601	498
128	2293	1274	3453	957	2386	1042	1853	1462	2122	831	717	1861	1990	1271	354	1430	926	1010	1066	1202	3511	564	2564	1531	3137	900	1024	1279	1899	1334	1824	1689	1731	500	3198	1253	1083	1069	613	1328	2772	819	783	1273	2273	1468	1662	1599	498
129	2293	1274	3453	957	2381	1043	1854	1464	2120	837	717	1861	1998	1275	354	1430	922	1001	1068	1202	3511	564	2563	1531	3138	900	1024	1279	1900	1333	1822	1690	1736	501	3198	1255	1082	1067	614	1329	2771	820	784	1270	2273	1467	1665	1599	498
130	2293	1274	3453	957	2375	1043	1856	1466	2118	845	717	1861	2004	1278	354	1430	919	992	1071	1202	3511	564	2561	1531	3138	901	1024	1278	1901	1333	1821	1691	1740	502	3198	1257	1081	1065	615	1330	2770	821	785	1267	2272	1465	1667	1599	498
131	2292	1274	3453	957	2370	1043	1857	1468	2116	853	717	1861	2009	1280	354	1429	916	983	1074	1201	3511	564	2560	1530	3137	902	1024	1277	1900	1333	1819	1692	1743	503	3198	1258	1080	1063	615	1331	2768	821	786	1264	2272	1464	1669	1597	498
132	2292	1274	3453	957	2365	1043	1858	1470	2115	861	717	1861	2012	1282	354	1430	914	975	1078	1200	3511	564	2560	1530	3136	903	1024	1277	1899	1332	1817	1693	1745	503	3198	1259	1079	1062	615	1333	2765	821	788	1261	2273	1466	1671	1595	498
133	2291	1274	3453	957	2361	1045	1859	1471	2115	868	717	1861	2015	1283	354	1430	912	968	1082	1199	3511	564	2560	1529	3135	904	1024	1277	1898	1332	1815	1694	1746	503	3198	1260	1079	1061	615	1335	2763	821	790	1259	2273	1467	1672	1595	498
134	2290	1275	3453	957	2357	1045	1860	1473	2115	874	717	1861	2016	1284	354	1429	910	962	1085	1199	3511	564	2560	1529	3134	904	1024	1277	1897	1333	1813	1696	1746	503	3198	1261	1079	1060	615	1336	2763	821	793	1256	2271	1468	1673	1592	498
135	2289	1275	3453	957	2352	1045	1861	1474	2116	880	717	1861	2017	1285	354	1430	909	955	1088	1198	3511	564	2560	1529	3134	905	1024	1276	1896	1332	1811	1698	1746	503	3198	1263	1079	1060	614	1337	2763	821	796	1253	2270	1468	1673	1589	498
136	2288	1274	3453	957	2349	1048	1861	1475	2117	886	717	1861	2017	1285	354	1430	909	949	1092	1197	3511	564	2560	1529	3133	906	1024	1276	1896	1331	1809	1702	1745	503	3198	1264	1079	1060	614	1338	2762	821	799	1251	2269	1469	1673	1586	498
137	2287	1275	3453	957	2346	1051	1861	1476	2118	892	717	1861	2016	1285	355	1429	910	944	1095	1196	3511	564	2560	1529	3134	907	1024	1276	1896	1330	1807	1707	1744	503	3197	1265	1079	1060	613	1340	2761	821	801	1248	2268	1470	1674	1583	507
138	2286	1276	3453	957	2343	1053	1861	1477	2118	899	717	1861	2015	1285	356	1428	912	940	1099	1195	3511	564	2560	1529	3135	908	1024	1275	1897	1329	1806	1712	1743	503	3197	1266	1078	1060	613	1341	2760	823	803	1245	2267	1470	1675	1582	514
139	2285	1277	3453	957	2341	1057	1861	1478	2118	905	717	1861	2014	1285	357	1428	914	937	1102	1194	3512	564	2560	1529	3134	912	1024	1275	1897	1329	1805	1717	1742	503	3197	1267	1078	1059	613	1341	2760	825	805	1240	2267	1471	1675	1581	516
140	2284	1277	3453	957	2340	1061	1861	1480	2119	910	717	1861	2013	1284	358	1428	917	935	1106	1193	3512	564	2560	1529	3131	913	1024	1275	1897	1329	1805	1721	1741	503	3196	1266	1078	1058	613	1340	2760	826	806	1236	2267	1471	1676	1578	519
141	2283	1278	3453	957	2337	1064	1863	1482	2121	914	717	1861	2012	1284	359	1428	921	932	1109	1192	3512	564	2559	1529	3128	916	1024	1273	1897	1329	1805	1725	1740	503	3196	1266	1078	1058	612	1339	2759	826	807	1232	2267	1472	1677	1576	522
142	2284	1278	3453	957	2333	1066	1865	1483	2124	919	717	1861	2013	1283	360	1427	925	929	1112	1191	3512	564	2559	1529	3125	919	1024	1271	1897	1330	1804	1729	1739	503	3196	1266	1077	1058	611	1336	2759	828	810	1226	2267	1473	1677	1574	523
143	2283	1280	3453	957	2328	1068	1867	1484	2125	923	717	1861	2015	1281	362	1427	930	927	1117	1191	3512	564	2559	1529	3122	922	1024	1269	1897	1331	1804	1733	1738	503	3196	1267	1077	1058	610	1332	2760	830	812	1220	2268	1473	1677	1572	524
144	2282	1281	3453	957	2325	1070	1869	1486	2126	927	717	1861	2017	1279	363	1427	934	926	1122	1192	3512	564	2559	1529	3119	926	1024	1268	1897	1332	1805	1737	1737	503	3196	1267	1077	1058	609	1328	2761	833	814	1215	2268	1473	1677	1571	525
145	2281	1283	3453	957	2320	1074	1871	1488	2127	931	717	1861	2018	1279	364	1427	938	925	1127	1192	3512	564	2559	1529	3117	929	1025	1267	1897	1333	1806	1740	1736	502	3196	1267	1077	1059	609	1325	2762	836	815	1210	2268	1473	1677	1571	531
146	2280	1285	3453	957	2315	1079	1872	1491	2138	937	717	1861	2019	1279	365	1427	941	924	1132	1193	3512	564	2559	1529	3115	932	1026	1266	1897	1334	1804	1742	1734	501	3196	1266	1077	1059	609	1323	2762	839	817	1205	2268	1474	1677	1571	533
147	2280	1286	3453	957	2311	1084	1873	1494	2149	944	717	1861	2019	1279	366	1427	944	924	1136	1194	3512	564	2558	1528	3113	935	1026	1264	1897	1334	1801	1744	1733	500	3196	1266	1077	1059	608	1321	2760	841	819	1200	2268	1474	1677	1571	533
148	2280	1289	3453	957	2307	1088	1875	1496	2158	950	717	1861	2020	1279	366	1427	946	924	1141	1194	3512	564	2558	1528	3112	938	1026	1262	1897	1335	1799	1746	1733	499	3196	1266	1077	1060	608	1319	2759	842	822	1196	2268	1474	1676	1571	535
149	2280	1291	3453	957	2302	1091	1877	1498	2168	956	717	1861	2019	1279	366	1426	951	924	1148	1195	3512	564	2558	1528	3109	943	1027	1261	1896	1336	1796	1750	1733	498	3196	1266	1077	1061	608	1318	2758	843	827	1193	2268	1473	1675	1571	537
150	2281	1292	3453	957	2294	1092	1881	1500	2180	962	717	1861	2019	1278	365	1426	954	923	1155	1196	3512	564	2558	1528	3106	946	1028	1260	1896	1337	1793	1754	1733	497	3196	1265	1077	1062	608	1317	2757	844	831	1191	2269	1473	1674	1571	539
151	2282	1293	3453	957	2287	1094	1884	1501	2195	967	717	1861	2019	1277	365	1426	956	923	1162	1197	3512	564	2558	1528	3104	949	1029	1259	1896	1338	1790	1760	1733	496	3196	1265	1077	1062	607	1317	2756	845	834	1190	2271	1472	1673	1571	536
152	2284	1294	3453	957	2280	1095	1887	1502	2210	971	717	1861	2018	1277	365	1426	959	923	1168	1198	3512	564	2558	1528	3104	954	1030	1258	1896	1338	1787	1763	1734	496	3196	1264	1077	1062	607	1317	2755	846	837	1189	2270	1471	1672	1571	533
153	2286	1296	3453	957	2274	1095	1890	1503	2223	974	717	1861	2017	1277	365	1426	962	923	1173	1199	3512	564	2558	1528	3104	959	1032	1258	1895	1338	1784	1766	1735	495	3196	1263	1077	1062	606	1317	2754	848	841	1188	2269	1471	1671	1570	532
154	2287	1297	3453	957	2269	1095	1892	1504	2235	977	717	1861	2016	1277	365	1426	965	923	1180	1199	3512	564	2559	1528	3104	963	1034	1258	1895	1337	1780	1769	1736	494	3196	1263	1077	1062	605	1317	2754	849	845	1187	2268	1471	1670	1570	533
155	2288	1297	3453	957	2264	1094	1894	1506	2248	980	717	1861	2015	1277	365	1426	967	923	1187	1199	3512	564	2559	1528	3103	965	1035	1258	1895	1336	1776	1771	1737	493	3196	1263	1077	1062	604	1317	2753	851	847	1187	2268	1472	1669	1570	533
156	2291	1296	3453	957	2259	1094	1896	1508	2260	982	717	1861	2013	1277	365	1426	969	924	1194	1198	3512	564	2559	1529	3101	968	1036	1258	1896	1335	1774	1773	1737	491	3196	1262	1077	1062	603	1317	2752	852	850	1188	2266	1474	1668	1570	533
157	2294	1295	3453	957	2253	1092	1897	1511	2274	985	717	1861	2011	1277	364	1426	972	925	1200	1196	3512	564	2560	1530	3100	970	1037	1258	1896	1335	1772	1775	1737	489	3196	1261	1077	1062	602	1317	2752	852	853	1189	2263	1476	1667	1570	534
158	2302	1294	3453	957	2246	1089	1898	1514	2288	987	717	1861	2010	1277	363	1426	974	926	1207	1194	3512	564	2560	1531	3098	971	1039	1258	1897	1334	1770	1776	1736	487	3196	1261	1077	1062	601	1317	2752	852	856	1190	2261	1478	1667	1570	535
159	2310	1293	3453	957	2239	1087	1900	1517	2300	988	717	1861	2009	1277	363	1426	976	927	1214	1193	3512	564	2561	1532	3097	972	1040	1258	1896	1335	1768	1776	1736	485	3197	1261	1077	1062	601	1317	2753	852	859	1192	2259	1480	1667	1570	554
160	2316	1292	3453	957	2233	1084	1901	1519	2311	988	717	1861	2008	1276	363	1426	977	928	1219	1192	3512	564	2561	1532	3097	974	1041	1257	1894	1336	1764	1776	1736	484	3198	1261	1077	1062	601	1317	2754	852	862	1194	2257	1482	1667	1571	571
161	2322	1291	3453	957	2226	1082	1902	1523	2323	988	717	1861	2007	1276	363	1426	978	929	1224	1191	3512	564	2561	1532	3096	976	1042	1256	1892	1336	1757	1776	1736	483	3199	1262	1077	1062	601	1317	2756	852	866	1197	2255	1483	1666	1571	586
162	2327	1291	3453	957	2219	1080	1903	1526	2333	987	717	1861	2006	1276	363	1426	980	930	1228	1191	3512	564	2561	1532	3094	978	1042	1255	1890	1335	1751	1776	1736	482	3199	1262	1077	1062	601	1317	2758	852	871	1200	2254	1485	1665	1571	600
163	2331	1292	3453	957	2213	1079	1904	1527	2342	986	717	1861	2005	1276	363	1426	981	930	1231	1191	3512	564	2561	1532	3091	980	1043	1254	1888	1334	1746	1776	1736	481	3199	1262	1077	1062	600	1317	2759	852	876	1202	2253	1486	1664	1572	612
164	2334	1293	3453	957	2205	1078	1905	1529	2351	983	717	1861	2004	1276	364	1425	982	930	1233	1191	3512	564	2561	1532	3088	982	1044	1253	1886	1333	1742	1775	1737	480	3199	1262	1077	1062	599	1316	2760	853	881	1204	2252	1490	1663	1573	622
165	2337	1294	3453	957	2196	1077	1906	1529	2360	981	717	1861	2004	1277	364	1425	983	930	1234	1192	3512	564	2561	1532	3085	983	1045	1252	1885	1332	1737	1775	1737	479	3199	1263	1077	1062	599	1314	2761	855	885	1206	2251	1490	1662	1573	630
166	2340	1294	3453	957	2188	1074	1907	1529	2367	978	717	1861	2004	1278	364	1425	984	930	1235	1194	3512	564	2561	1532	3083	986	1045	1252	1884	1331	1733	1775	1738	478	3199	1264	1077	1063	599	1313	2762	858	889	1208	2249	1491	1661	1573	637
167	2343	1295	3453	957	2179	1073	1908	1529	2373	976	717	1861	2004	1279	364	1425	984	930	1236	1196	3512	564	2561	1532	3081	989	1045	1251	1882	1330	1730	1775	1739	476	3199	1264	1077	1064	598	1312	2762	860	892	1210	2248	1492	1660	1573	643
168	2347	1295	3453	957	2171	1071	1909	1529	2378	974	717	1861	2004	1280	364	1425	985	930	1238	1198	3512	564	2561	1532	3080	991	1045	1250	1882	1329	1727	1775	1740	476	3199	1264	1077	1064	598	1308	2762	862	895	1212	2246	1492	1659	1573	648
169	2351	1295	3453	957	2163	1069	1910	1528	2383	973	717	1861	2004	1280	364	1425	988	930	1240	1199	3512	564	2561	1532	3080	993	1044	1249	1882	1328	1723	1775	1741	474	3199	1264	1078	1065	597	1305	2762	863	898	1213	2245	1491	1656	1572	652
170	2355	1295	3453	957	2156	1067	1912	1527	2389	972	717	1861	2005	1280	364	1425	991	930	1242	1202	3512	564	2561	1532	3078	994	1043	1248	1882	1328	1720	1774	1742	474	3199	1264	1079	1066	596	1302	2762	864	903	1214	2244	1491	1654	1571	655
171	2358	1295	3453	957	2150	1066	1914	1526	2395	971	717	1861	2007	1281	364	1425	993	930	1244	1205	3512	564	2561	1533	3077	995	1043	1248	1882	1328	1717	1774	1742	473	3199	1264	1080	1067	595	1299	2762	865	908	1216	2242	1490	1652	1570	656
172	2361	1295	3453	957	2143	1065	1917	1526	2400	970	717	1861	2009	1281	364	1425	995	930	1246	1208	3512	564	2561	1533	3077	996	1042	1248	1881	1328	1715	1774	1742	472	3199	1266	1081	1068	594	1296	2762	866	913	1219	2241	1490	1650	1569	656
173	2364	1294	3453	957	2134	1064	1921	1525	2406	971	717	1861	2011	1281	364	1425	997	930	1249	1211	3512	564	2561	1533	3077	997	1040	1247	1881	1328	1712	1772	1742	470	3199	1266	1082	1069	594	1294	2762	867	916	1222	2240	1489	1649	1568	659
174	2367	1293	3453	957	2126	1062	1925	1526	2413	971	717	1861	2012	1281	363	1425	999	929	1249	1214	3512	564	2561	1533	3077	997	1038	1247	1882	1328	1709	1772	1741	469	3199	1266	1082	1070	593	1292	2762	868	918	1225	2241	1490	1648	1567	661
175	2369	1292	3453	957	2119	1061	1928	1529	2418	970	717	1861	2014	1278	363	1425	1000	929	1249	1218	3512	564	2561	1533	3077	997	1037	1247	1883	1328	1707	1774	1741	469	3200	1266	1082	1070	592	1290	2762	869	919	1230	2242	1490	1647	1566	663
176	2371	1291	3453	957	2112	1060	1931	1533	2425	969	717	1861	2015	1275	363	1425	1001	929	1249	1221	3512	564	2561	1533	3077	995	1036	1247	1884	1328	1705	1777	1740	468	3200	1265	1083	1071	591	1288	2762	870	921	1235	2242	1492	1645	1564	666
177	2374	1289	3453	957	2105	1060	1933	1537	2432	969	717	1861	2017	1272	364	1425	1003	929	1248	1223	3512	564	2561	1533	3076	993	1036	1247	1884	1328	1704	1777	1739	467	3200	1265	1084	1071	590	1286	2762	870	923	1239	2241	1494	1643	1561	669
178	2377	1287	3453	957	2099	1060	1934	1540	2438	968	717	1861	2019	1270	364	1425	1004	926	1247	1225	3512	564	2561	1533	3075	993	1036	1247	1884	1328	1703	1779	1738	466	3201	1265	1085	1071	589	1285	2762	871	925	1242	2241	1495	1640	1558	672
179	2380	1286	3453	956	2093	1060	1935	1542	2441	967	717	1861	2025	1266	364	1425	1005	921	1246	1227	3512	564	2561	1533	3075	994	1036	1247	1885	1329	1702	1778	1737	466	3201	1265	1086	1071	589	1283	2762	872	928	1246	2241	1496	1638	1554	675
180	2383	1285	3453	955	2085	1062	1935	1543	2445	967	717	1861	2031	1264	364	1425	1007	917	1245	1228	3512	564	2561	1533	3075	996	1036	1246	1886	1329	1701	1777	1735	465	3201	1265	1087	1071	589	1281	2762	873	931	1250	2241	1497	1637	1550	677
181	2387	1283	3453	954	2077	1063	1935	1544	2448	967	717	1861	2037	1261	364	1425	1009	913	1244	1229	3512	564	2561	1533	3072	997	1036	1245	1886	1330	1700	1776	1733	464	3201	1265	1088	1072	588	1279	2760	873	935	1253	2240	1498	1635	1548	681
182	2392	1281	3453	953	2069	1064	1936	1545	2450	968	717	1861	2042	1257	364	1425	1010	910	1243	1230	3512	564	2561	1533	3069	998	1036	1244	1885	1330	1699	1774	1732	463	3201	1265	1089	1073	586	1278	2759	873	940	1255	2240	1497	1633	1544	685
183	2397	1280	3453	952	2063	1065	1936	1545	2456	968	717	1861	2046	1253	364	1425	1012	907	1242	1231	3512	564	2561	1533	3066	998	1036	1243	1884	1330	1698	1773	1730	463	3201	1265	1091	1076	585	1277	2758	873	945	1257	2239	1495	1632	1538	688
184	2400	1278	3453	951	2057	1067	1937	1547	2454	970	717	1861	2052	1250	364	1425	1016	904	1242	1232	3512	564	2561	1533	3063	998	1035	1242	1883	1330	1697	1772	1729	463	3201	1265	1092	1078	583	1277	2757	873	949	1258	2239	1493	1631	1536	691
185	2403	1275	3453	950	2052	1070	1938	1549	2452	972	717	1861	2061	1247	364	1425	1020	902	1242	1231	3512	564	2562	1533	3062	997	1035	1242	1881	1330	1693	1771	1729	463	3200	1266	1094	1080	582	1276	2756	873	952	1260	2238	1491	1629	1531	694
186	2407	1272	3453	949	2048	1074	1938	1551	2450	976	717	1861	2071	1244	364	1425	1023	900	1243	1231	3512	564	2563	1533	3061	997	1034	1242	1879	1330	1688	1770	1729	463	3200	1268	1097	1082	580	1275	2755	873	955	1262	2238	1489	1628	1529	696
187	2413	1269	3453	948	2045	1078	1938	1552	2448	979	717	1861	2082	1238	364	1425	1026	898	1244	1231	3512	564	2563	1533	3060	997	1034	1242	1878	1330	1682	1769	1729	462	3199	1268	1099	1083	579	1272	2754	873	957	1264	2238	1487	1626	1524	697
188	2420	1266	3453	948	2040	1082	1938	1553	2445	982	717	1861	2091	1232	364	1425	1029	897	1245	1231	3512	564	2563	1533	3058	997	1034	1242	1877	1330	1677	1768	1729	462	3199	1268	1101	1084	578	1269	2753	873	959	1266	2238	1485	1625	1520	699
189	2426	1261	3453	948	2036	1086	1938	1553	2443	985	717	1861	2100	1226	364	1425	1032	896	1246	1230	3512	564	2563	1533	3057	996	1034	1242	1876	1330	1672	1767	1729	462	3199	1269	1103	1085	578	1266	2752	873	961	1270	2237	1483	1624	1516	700
190	2431	1257	3453	948	2032	1090	1938	1553	2440	990	717	1861	2107	1221	364	1425	1034	895	1247	1228	3512	564	2563	1534	3056	995	1034	1240	1876	1330	1668	1766	1728	462	3198	1269	1104	1086	578	1264	2751	872	962	1274	2236	1481	1623	1512	700
191	2435	1250	3453	948	2029	1095	1938	1553	2438	994	717	1861	2114	1217	364	1425	1036	894	1248	1226	3512	564	2563	1534	3055	996	1033	1240	1876	1330	1663	1766	1727	462	3198	1269	1104	1087	578	1262	2751	871	963	1277	2235	1479	1622	1509	700
192	2439	1243	3453	948	2027	1101	1938	1553	2436	997	717	1861	2120	1214	364	1425	1038	893	1252	1225	3512	564	2564	1534	3054	999	1033	1240	1875	1330	1658	1766	1727	462	3198	1269	1103	1088	578	1260	2751	870	966	1279	2235	1477	1621	1506	700
193	2446	1238	3453	948	2025	1107	1938	1553	2438	999	717	1861	2129	1211	364	1425	1040	892	1255	1223	3512	564	2564	1534	3053	1002	1032	1240	1875	1330	1653	1769	1726	461	3198	1270	1102	1089	578	1259	2753	869	969	1279	2235	1478	1618	1503	700
194	2453	1234	3453	948	2025	1113	1938	1552	2439	1002	717	1861	2140	1209	365	1425	1041	891	1258	1221	3512	564	2564	1534	3053	1004	1032	1240	1875	1330	1645	1770	1725	460	3197	1270	1102	1091	578	1259	2755	868	971	1278	2233	1479	1615	1500	700
195	2460	1229	3453	948	2026	1118	1938	1552	2439	1005	717	1861	2149	1207	365	1425	1043	889	1261	1216	3512	564	2564	1534	3055	1006	1032	1240	1875	1330	1639	1771	1725	460	3197	1270	1102	1094	578	1259	2756	868	973	1278	2228	1480	1612	1498	699
196	2465	1225	3453	948	2027	1123	1937	1552	2439	1008	717	1861	2157	1205	365	1425	1045	888	1264	1211	3512	564	2564	1534	3056	1008	1032	1241	1875	1330	1634	1772	1725	460	3197	1270	1101	1096	578	1258	2757	868	974	1279	2225	1480	1610	1495	698
197	2469	1220	3453	948	2028	1128	1936	1552	2439	1011	717	1861	2164	1204	365	1425	1047	887	1267	1208	3512	564	2564	1533	3057	1009	1032	1239	1875	1330	1629	1772	1725	461	3197	1270	1100	1098	578	1257	2758	870	976	1281	2224	1481	1608	1493	699
198	2473	1216	3453	948	2029	1132	1935	1552	2439	1013	717	1861	2170	1205	365	1425	1050	887	1271	1205	3512	564	2564	1533	3058	1009	1032	1236	1875	1330	1624	1772	1725	461	3197	1271	1100	1100	578	1256	2759	871	977	1283	2222	1480	1606	1491	700
199	2477	1212	3453	948	2031	1136	1933	1552	2440	1015	717	1861	2176	1206	365	1425	1053	887	1276	1201	3512	564	2564	1532	3059	1009	1032	1234	1874	1330	1619	1774	1725	461	3197	1272	1099	1103	579	1254	2761	872	977	1285	2220	1479	1605	1489	701
200	2479	1207	3453	948	2033	1138	1932	1552	2442	1016	717	1861	2181	1208	365	1425	1055	887	1281	1199	3512	564	2564	1532	3060	1009	1032	1231	1873	1331	1613	1775	1725	462	3197	1271	1098	1105	579	1253	2763	873	977	1287	2219	1479	1605	1487	705
201	2480	1203	3453	948	2035	1140	1932	1551	2443	1017	716	1861	2186	1210	365	1425	1058	886	1288	1195	3512	564	2564	1532	3060	1009	1032	1229	1872	1331	1610	1777	1725	462	3197	1272	1097	1108	579	1252	2768	874	977	1288	2218	1481	1604	1485	710
202	2481	1199	3453	948	2035	1140	1932	1550	2447	1018	716	1861	2194	1212	365	1425	1062	885	1297	1191	3512	564	2563	1531	3060	1009	1032	1228	1871	1331	1607	1779	1725	462	3197	1271	1096	1111	580	1251	2772	875	977	1289	2217	1482	1603	1482	715
203	2481	1196	3453	948	2035	1138	1932	1549	2452	1019	716	1861	2205	1214	365	1425	1067	886	1306	1188	3512	564	2563	1531	3060	1010	1032	1227	1870	1331	1605	1781	1725	462	3197	1271	1096	1114	581	1250	2776	876	977	1290	2216	1482	1602	1479	722
204	2481	1194	3453	949	2035	1134	1931	1549	2456	1019	716	1861	2218	1216	366	1425	1071	886	1315	1185	3512	564	2563	1531	3060	1011	1032	1227	1870	1331	1602	1782	1725	462	3197	1270	1096	1118	582	1249	2779	876	976	1291	2215	1483	1602	1477	728
205	2481	1192	3453	950	2034	1136	1930	1549	2460	1019	716	1861	2228	1218	366	1425	1075	887	1323	1182	3512	564	2563	1531	3061	1012	1032	1227	1869	1331	1600	1784	1724	463	3197	1270	1097	1122	583	1249	2782	876	976	1291	2213	1484	1602	1476	734
206	2480	1191	3453	950	2034	1131	1929	1550	2464	1017	716	1861	2239	1220	366	1425	1079	886	1330	1177	3512	564	2563	1531	3061	1012	1032	1226	1868	1331	1597	1785	1724	463	3197	1270	1097	1126	583	1248	2783	876	977	1291	2212	1484	1600	1475	740
207	2479	1190	3453	951	2034	1130	1930	1550	2468	1015	716	1861	2249	1222	367	1427	1084	885	1337	1171	3512	564	2563	1530	3060	1015	1032	1225	1868	1331	1594	1786	1723	462	3197	1270	1097	1130	582	1248	2783	876	978	1291	2210	1485	1598	1474	745
208	2478	1190	3453	952	2032	1126	1931	1550	2472	1014	716	1861	2259	1224	367	1428	1090	884	1344	1166	3512	564	2563	1530	3060	1018	1032	1225	1868	1331	1593	1787	1723	462	3197	1270	1098	1134	581	1248	2783	877	979	1290	2208	1485	1597	1472	750
209	2477	1190	3453	953	2029	1121	1930	1552	2477	1013	716	1861	2267	1226	367	1429	1097	882	1349	1160	3512	564	2563	1530	3060	1021	1032	1225	1868	1331	1592	1789	1723	462	3197	1270	1099	1137	581	1247	2783	877	980	1289	2206	1484	1597	1470	755
210	2475	1190	3453	954	2023	1117	1929	1554	2483	1012	716	1861	2275	1228	367	1430	1102	880	1356	1156	3512	564	2562	1529	3060	1023	1032	1225	1868	1331	1591	1791	1723	462	3197	1270	1100	1139	580	1247	2783	878	980	1288	2201	1483	1596	1468	760
211	2473	1190	3453	955	2018	1113	1929	1556	2491	1013	716	1861	2282	1229	367	1431	1108	878	1365	1152	3513	564	2562	1529	3060	1024	1032	1225	1868	1331	1590	1793	1723	462	3197	1270	1100	1144	579	1247	2783	879	981	1287	2194	1482	1596	1466	765
212	2471	1191	3453	956	2013	1109	1928	1558	2499	1013	716	1861	2291	1231	367	1432	1115	877	1373	1149	3513	564	2562	1529	3059	1025	1032	1225	1869	1331	1590	1795	1723	462	3197	1270	1100	1149	578	1246	2782	879	982	1285	2190	1481	1594	1462	771
213	2468	1191	3453	957	2010	1105	1927	1559	2506	1013	716	1861	2299	1232	367	1431	1122	877	1381	1146	3513	564	2562	1529	3058	1025	1031	1225	1870	1331	1589	1796	1723	462	3197	1270	1100	1156	578	1245	2782	879	982	1283	2186	1479	1593	1460	777
214	2466	1191	3453	957	2007	1101	1927	1560	2513	1015	716	1861	2308	1235	367	1431	1128	875	1388	1143	3513	564	2562	1529	3057	1025	1029	1226	1871	1331	1589	1796	1723	462	3194	1269	1100	1162	578	1245	2782	879	981	1281	2182	1477	1592	1458	782
215	2464	1192	3453	957	2005	1097	1927	1561	2521	1018	716	1861	2319	1236	367	1431	1135	874	1395	1139	3513	564	2562	1529	3057	1026	1028	1225	1873	1331	1589	1796	1722	461	3192	1268	1101	1168	577	1244	2782	879	980	1278	2178	1476	1590	1455	787
216	2462	1191	3453	957	2003	1094	1927	1562	2530	1021	716	1861	2328	1236	367	1430	1141	874	1400	1136	3513	564	2562	1529	3057	1028	1027	1225	1875	1332	1589	1796	1722	461	3190	1267	1100	1173	576	1243	2782	879	979	1275	2174	1476	1589	1453	793
217	2460	1190	3453	957	2001	1091	1927	1563	2536	1025	716	1861	2336	1236	367	1429	1148	873	1405	1133	3513	564	2563	1529	3057	1030	1027	1224	1876	1332	1589	1795	1722	461	3188	1266	1099	1179	576	1242	2782	879	977	1273	2171	1476	1588	1452	798
218	2458	1188	3453	957	1998	1088	1927	1564	2543	1029	716	1861	2343	1235	367	1429	1157	871	1410	1130	3513	564	2563	1529	3057	1032	1026	1223	1878	1333	1589	1795	1722	461	3187	1265	1099	1184	576	1242	2782	877	975	1270	2168	1476	1587	1450	804
219	2457	1186	3453	957	1993	1085	1927	1564	2551	1035	716	1861	2351	1234	366	1430	1164	869	1417	1128	3513	564	2563	1529	3055	1033	1026	1223	1879	1334	1589	1795	1722	461	3186	1265	1099	1187	578	1240	2782	875	973	1268	2165	1476	1586	1451	811
220	2456	1184	3453	957	1986	1083	1927	1564	2559	1041	716	1861	2360	1233	366	1431	1171	865	1424	1126	3513	564	2563	1529	3054	1034	1026	1223	1879	1335	1589	1795	1722	461	3185	1264	1100	1191	580	1238	2782	873	968	1267	2163	1476	1586	1451	818
221	2457	1183	3453	957	1980	1081	1927	1564	2568	1049	716	1861	2370	1232	366	1431	1180	863	1431	1123	3513	564	2563	1529	3054	1035	1027	1224	1879	1336	1589	1796	1722	461	3184	1264	1102	1194	582	1236	2782	872	964	1266	2161	1477	1586	1450	824
222	2458	1181	3453	957	1975	1078	1927	1564	2575	1056	716	1861	2379	1231	366	1431	1189	860	1438	1118	3513	564	2563	1529	3054	1036	1027	1225	1880	1337	1589	1797	1722	461	3183	1264	1103	1197	583	1233	2782	871	961	1267	2160	1477	1583	1449	830
223	2458	1180	3453	957	1968	1075	1927	1564	2582	1063	716	1861	2387	1230	366	1430	1199	857	1445	1115	3513	564	2563	1530	3054	1037	1027	1226	1880	1338	1589	1797	1722	461	3183	1264	1104	1199	584	1231	2782	870	957	1266	2159	1477	1580	1449	835
224	2457	1180	3453	957	1962	1072	1928	1564	2592	1071	716	1861	2394	1229	365	1431	1210	855	1451	1112	3513	564	2563	1530	3054	1039	1027	1227	1881	1338	1589	1797	1722	461	3182	1264	1105	1201	585	1230	2781	869	952	1264	2158	1477	1578	1450	843
225	2456	1181	3453	957	1956	1067	1929	1564	2603	1078	716	1861	2399	1229	365	1430	1219	853	1460	1108	3513	564	2563	1530	3054	1041	1027	1228	1881	1338	1589	1797	1722	461	3182	1264	1105	1203	585	1229	2781	868	948	1263	2157	1477	1576	1450	851
226	2455	1182	3453	957	1951	1060	1930	1564	2613	1085	716	1861	2404	1229	365	1429	1231	851	1468	1104	3513	564	2563	1530	3054	1043	1028	1229	1881	1338	1588	1797	1722	460	3182	1264	1105	1205	586	1227	2781	867	945	1262	2156	1477	1577	1450	858
227	2454	1182	3453	957	1945	1054	1930	1564	2622	1092	716	1861	2412	1229	365	1428	1242	848	1475	1100	3513	564	2563	1530	3052	1045	1028	1230	1881	1338	1587	1795	1722	459	3182	1264	1105	1206	587	1226	2782	866	942	1261	2156	1476	1576	1452	864
228	2453	1181	3453	957	1938	1049	1930	1564	2630	1101	716	1861	2419	1230	365	1427	1251	845	1483	1095	3513	564	2563	1530	3051	1047	1028	1230	1881	1339	1584	1794	1722	459	3182	1264	1104	1206	588	1225	2783	866	938	1260	2155	1475	1574	1452	869
229	2452	1178	3453	957	1929	1045	1930	1564	2637	1109	716	1861	2425	1231	365	1427	1261	840	1489	1090	3513	564	2563	1530	3049	1051	1029	1230	1881	1339	1581	1793	1722	459	3182	1264	1103	1206	589	1225	2783	866	934	1257	2154	1474	1571	1454	873
230	2452	1174	3453	957	1920	1042	1930	1564	2645	1116	716	1861	2433	1231	365	1427	1271	836	1494	1084	3513	564	2563	1530	3049	1054	1030	1230	1881	1339	1579	1792	1724	458	3182	1264	1102	1206	589	1223	2783	866	930	1254	2153	1472	1567	1456	875
231	2451	1170	3453	957	1913	1040	1930	1562	2656	1124	716	1861	2441	1231	365	1427	1279	832	1498	1079	3513	564	2563	1530	3050	1057	1030	1230	1881	1339	1577	1791	1724	458	3182	1264	1101	1207	589	1222	2783	866	926	1248	2152	1472	1561	1458	878
232	2451	1168	3453	957	1906	1037	1929	1560	2664	1131	716	1861	2447	1236	365	1427	1284	828	1500	1075	3513	564	2562	1530	3050	1059	1030	1230	1881	1339	1575	1790	1726	458	3182	1264	1101	1207	589	1222	2783	866	923	1243	2150	1472	1554	1460	884
233	2451	1166	3453	957	1899	1036	1928	1558	2672	1139	716	1861	2451	1242	365	1427	1288	824	1501	1072	3513	564	2562	1530	3050	1061	1029	1229	1882	1339	1574	1790	1728	458	3182	1264	1101	1208	588	1221	2783	867	919	1237	2147	1472	1548	1462	890
234	2451	1164	3453	957	1892	1035	1928	1558	2680	1147	716	1861	2454	1247	366	1426	1290	818	1502	1070	3513	564	2561	1530	3048	1064	1028	1229	1883	1339	1572	1789	1728	458	3182	1264	1101	1208	588	1220	2783	867	916	1231	2144	1469	1542	1464	895
235	2451	1163	3453	957	1884	1035	1928	1557	2687	1156	716	1861	2461	1254	366	1426	1291	812	1502	1068	3513	564	2561	1531	3047	1067	1028	1229	1884	1339	1570	1789	1729	459	3182	1264	1102	1208	588	1219	2782	868	913	1225	2141	1466	1535	1467	900
236	2451	1161	3453	957	1874	1036	1928	1556	2695	1163	716	1861	2466	1260	366	1426	1291	807	1503	1065	3513	564	2561	1531	3046	1068	1027	1229	1885	1339	1568	1789	1729	460	3181	1264	1103	1208	586	1218	2778	868	911	1219	2138	1463	1529	1468	904
237	2451	1160	3453	956	1865	1036	1928	1556	2707	1170	716	1860	2470	1265	366	1426	1291	800	1503	1062	3513	564	2561	1531	3045	1069	1027	1229	1886	1339	1565	1788	1728	461	3180	1263	1103	1207	585	1216	2774	868	911	1213	2134	1459	1524	1469	909
238	2451	1160	3453	956	1858	1038	1928	1556	2717	1176	716	1861	2476	1272	366	1426	1290	794	1501	1061	3513	564	2561	1531	3044	1071	1026	1229	1887	1339	1563	1788	1728	462	3179	1263	1103	1207	583	1213	2770	868	909	1207	2131	1456	1519	1471	914
239	2450	1160	3453	956	1848	1039	1928	1556	2726	1182	716	1861	2480	1280	366	1425	1289	789	1499	1060	3513	564	2561	1531	3044	1072	1026	1229	1887	1339	1561	1787	1728	463	3178	1263	1103	1206	581	1209	2767	868	908	1201	2127	1455	1512	1472	915
240	2449	1160	3452	955	1840	1041	1927	1557	2735	1188	716	1861	2483	1291	367	1425	1288	785	1497	1060	3513	564	2561	1531	3043	1073	1025	1230	1888	1339	1559	1786	1728	464	3177	1263	1104	1205	580	1204	2764	868	909	1194	2122	1456	1506	1473	916
241	2448	1159	3452	954	1831	1042	1927	1557	2743	1192	716	1861	2486	1301	367	1425	1286	782	1499	1057	3513	564	2561	1531	3042	1074	1024	1230	1889	1339	1558	1785	1728	465	3176	1265	1105	1204	579	1200	2762	868	909	1188	2118	1457	1501	1473	918
242	2447	1158	3452	954	1821	1043	1927	1557	2751	1195	716	1861	2489	1310	367	1425	1284	780	1496	1060	3513	564	2561	1531	3041	1076	1023	1231	1890	1339	1557	1784	1728	466	3176	1265	1106	1203	579	1197	2760	867	909	1181	2111	1458	1495	1473	922
243	2446	1157	3452	954	1812	1045	1927	1557	2760	1197	716	1861	2496	1318	367	1425	1282	778	1498	1058	3513	564	2561	1531	3040	1077	1022	1231	1891	1339	1555	1782	1728	467	3176	1264	1107	1202	579	1194	2759	866	909	1174	2108	1459	1487	1472	926
244	2445	1155	3452	953	1804	1046	1927	1557	2771	1198	716	1861	2503	1327	367	1425	1280	777	1495	1063	3513	564	2561	1531	3039	1078	1021	1231	1891	1339	1550	1780	1727	467	3177	1263	1107	1201	578	1191	2758	865	910	1167	2105	1460	1479	1471	930
245	2444	1153	3452	952	1794	1047	1927	1557	2780	1198	716	1861	2510	1335	366	1425	1278	778	1490	1068	3513	564	2560	1531	3038	1078	1021	1231	1891	1340	1543	1779	1725	467	3177	1262	1107	1200	576	1188	2758	864	911	1160	2102	1462	1471	1470	933
246	2444	1151	3452	952	1785	1048	1927	1557	2787	1198	716	1861	2516	1341	366	1425	1277	780	1487	1073	3513	564	2559	1531	3035	1079	1019	1231	1891	1340	1537	1778	1723	467	3177	1261	1107	1198	575	1185	2758	864	913	1151	2098	1464	1463	1469	936
247	2445	1149	3452	951	1776	1048	1927	1556	2793	1198	716	1861	2522	1347	366	1425	1275	781	1487	1073	3513	564	2558	1531	3031	1079	1017	1232	1891	1340	1530	1777	1721	467	3177	1261	1107	1197	573	1183	2758	864	916	1143	2095	1468	1454	1468	939
248	2445	1148	3452	951	1766	1047	1927	1555	2798	1197	716	1861	2528	1354	366	1425	1274	783	1487	1073	3513	564	2558	1531	3025	1081	1015	1233	1891	1341	1524	1775	1720	468	3177	1261	1107	1196	572	1181	2758	864	921	1134	2092	1470	1445	1466	943
249	2445	1147	3452	951	1757	1047	1927	1554	2801	1196	716	1861	2533	1364	366	1425	1274	786	1487	1073	3513	564	2558	1531	3020	1084	1013	1233	1890	1341	1518	1772	1720	468	3177	1261	1106	1195	571	1179	2758	864	926	1126	2089	1471	1437	1464	946
250	2445	1147	3452	951	1749	1045	1927	1553	2803	1195	716	1861	2537	1374	366	1425	1275	789	1485	1081	3513	564	2558	1531	3015	1086	1012	1234	1890	1341	1511	1769	1719	468	3177	1262	1106	1194	570	1177	2758	863	931	1119	2086	1472	1428	1462	948
251	2445	1147	3452	951	1741	1044	1927	1552	2803	1195	716	1861	2541	1382	366	1425	1275	792	1483	1087	3513	564	2558	1531	3012	1088	1013	1234	1890	1341	1504	1766	1718	468	3177	1263	1105	1193	569	1175	2758	862	935	1111	2082	1473	1416	1460	951
252	2445	1147	3452	951	1733	1042	1927	1551	2800	1194	716	1861	2543	1389	366	1425	1277	795	1484	1086	3513	564	2559	1531	3009	1090	1014	1234	1890	1341	1497	1764	1718	469	3177	1264	1105	1193	569	1171	2758	861	940	1102	2074	1474	1405	1462	954
253	2445	1147	3452	951	1726	1040	1927	1550	2796	1195	716	1861	2544	1395	366	1425	1279	799	1485	1088	3513	564	2560	1531	3006	1092	1012	1233	1889	1341	1491	1762	1717	469	3177	1265	1105	1193	569	1167	2758	860	946	1094	2068	1475	1395	1463	957
254	2445	1147	3452	951	1721	1038	1927	1549	2793	1195	716	1861	2545	1400	366	1425	1281	802	1487	1091	3513	564	2561	1531	3004	1094	1010	1233	1889	1341	1482	1760	1716	469	3177	1266	1104	1192	568	1164	2758	859	952	1088	2063	1475	1384	1464	961
255	2445	1147	3452	951	1714	1036	1927	1548	2788	1197	716	1861	2544	1407	366	1425	1283	805	1490	1095	3513	564	2562	1531	3003	1096	1009	1233	1888	1340	1472	1758	1717	470	3178	1266	1104	1192	568	1161	2758	858	958	1083	2058	1476	1373	1464	964
256	2445	1147	3452	951	1706	1035	1927	1548	2784	1198	717	1861	2548	1414	366	1425	1285	808	1492	1101	3513	564	2563	1531	3002	1099	1008	1232	1887	1340	1464	1756	1718	471	3179	1266	1103	1192	569	1158	2759	858	963	1080	2054	1478	1362	1465	966
257	2445	1147	3452	951	1697	1034	1927	1548	2780	1200	717	1861	2547	1418	366	1425	1286	811	1490	1107	3513	564	2563	1531	3001	1101	1007	1231	1886	1339	1457	1754	1719	473	3179	1266	1103	1192	570	1155	2759	858	968	1077	2050	1479	1351	1465	968
258	2445	1145	3452	950	1689	1033	1927	1548	2775	1202	717	1861	2550	1425	365	1425	1288	814	1490	1120	3513	564	2563	1531	3001	1102	1006	1230	1884	1339	1450	1752	1721	475	3179	1266	1103	1192	570	1152	2760	857	973	1073	2047	1480	1341	1466	970
259	2445	1145	3452	950	1681	1031	1927	1548	2770	1205	717	1861	2553	1432	365	1425	1290	817	1490	1134	3513	564	2563	1531	3000	1102	1006	1231	1883	1339	1443	1748	1723	477	3179	1266	1102	1192	571	1150	2760	856	979	1071	2044	1479	1332	1467	971
260	2446	1143	3452	950	1673	1029	1927	1548	2765	1208	717	1861	2556	1439	365	1425	1294	821	1491	1148	3513	564	2563	1531	3000	1103	1005	1233	1882	1339	1434	1744	1725	479	3179	1266	1102	1192	571	1147	2761	855	984	1070	2042	1479	1322	1469	973
261	2447	1142	3452	950	1665	1026	1927	1548	2761	1212	717	1861	2559	1446	365	1425	1299	824	1491	1165	3513	564	2563	1531	3000	1105	1005	1233	1881	1339	1422	1741	1726	481	3179	1265	1102	1192	572	1145	2761	855	990	1069	2040	1479	1311	1471	974
262	2449	1142	3452	950	1655	1024	1927	1548	2757	1216	717	1861	2562	1453	365	1425	1303	827	1489	1185	3513	564	2563	1531	2999	1106	1005	1233	1880	1339	1410	1739	1726	483	3179	1265	1102	1192	572	1144	2761	854	995	1068	2039	1479	1301	1472	974
263	2451	1141	3452	950	1644	1023	1927	1548	2754	1220	717	1861	2565	1460	365	1425	1307	830	1486	1205	3513	564	2563	1531	2999	1107	1005	1233	1879	1339	1400	1738	1726	485	3179	1265	1102	1192	573	1143	2761	854	1000	1068	2038	1479	1292	1473	974
264	2452	1138	3452	950	1635	1022	1927	1548	2751	1227	717	1861	2568	1467	365	1425	1312	833	1483	1224	3513	564	2563	1531	2998	1108	1006	1233	1878	1339	1390	1737	1726	488	3179	1264	1102	1193	573	1142	2761	854	1004	1065	2037	1480	1284	1475	974
265	2454	1135	3452	950	1626	1022	1926	1548	2747	1236	717	1861	2571	1474	365	1425	1318	836	1477	1243	3513	564	2563	1531	2998	1108	1006	1235	1877	1339	1379	1736	1726	490	3179	1264	1102	1194	573	1140	2761	853	1007	1063	2037	1481	1275	1477	976
266	2456	1131	3452	950	1615	1022	1925	1548	2743	1244	717	1861	2574	1481	365	1425	1325	839	1472	1259	3513	564	2563	1531	2999	1108	1005	1237	1876	1339	1369	1735	1725	492	3178	1264	1102	1195	573	1138	2761	852	1011	1062	2037	1482	1269	1478	976
267	2457	1127	3452	950	1606	1022	1925	1548	2740	1252	717	1861	2577	1488	365	1425	1333	843	1460	1273	3513	564	2563	1531	2999	1109	1003	1238	1875	1339	1361	1734	1724	494	3177	1264	1102	1196	573	1136	2762	852	1013	1062	2037	1483	1264	1479	976
268	2458	1122	3452	950	1596	1022	1925	1548	2738	1258	717	1861	2580	1495	365	1425	1341	847	1450	1288	3513	564	2563	1531	2999	1110	1001	1239	1875	1339	1352	1733	1723	496	3176	1263	1102	1196	574	1135	2762	853	1015	1062	2037	1484	1261	1481	976
269	2458	1118	3452	950	1588	1025	1925	1548	2736	1266	717	1861	2583	1502	365	1425	1351	850	1447	1300	3513	564	2563	1531	2999	1110	1000	1240	1875	1337	1344	1733	1723	498	3175	1262	1102	1196	574	1134	2762	853	1019	1062	2037	1485	1257	1483	977
270	2460	1114	3452	950	1582	1028	1925	1548	2735	1273	717	1861	2586	1509	365	1425	1360	853	1432	1316	3513	564	2563	1531	2999	1110	999	1241	1875	1337	1338	1733	1723	500	3174	1262	1102	1197	574	1133	2762	853	1024	1064	2038	1484	1254	1485	978
271	2461	1111	3452	950	1577	1031	1925	1548	2734	1279	717	1861	2589	1516	365	1425	1368	856	1418	1331	3513	564	2563	1531	2999	1112	998	1242	1875	1337	1333	1732	1722	501	3173	1261	1102	1198	574	1131	2762	853	1028	1067	2039	1483	1252	1489	979
272	2461	1108	3452	950	1569	1034	1923	1549	2734	1284	717	1861	2592	1523	363	1425	1378	858	1402	1343	3513	564	2563	1531	2999	1114	996	1242	1875	1337	1329	1730	1722	502	3172	1261	1102	1199	574	1133	2762	853	1032	1069	2038	1481	1250	1493	979
273	2461	1106	3452	950	1561	1037	1921	1548	2735	1290	717	1861	2595	1530	363	1425	1387	861	1381	1353	3513	564	2563	1531	3000	1116	994	1241	1875	1337	1323	1728	1723	503	3171	1260	1102	1199	574	1135	2762	853	1036	1072	2038	1479	1248	1498	980
274	2462	1104	3452	950	1555	1039	1919	1547	2736	1295	717	1861	2598	1537	363	1425	1398	865	1361	1362	3513	564	2563	1531	3000	1117	992	1242	1875	1337	1318	1726	1724	503	3170	1260	1102	1199	574	1137	2761	853	1039	1075	2037	1480	1247	1504	980
275	2463	1103	3452	950	1549	1042	1918	1547	2738	1302	717	1861	2601	1544	363	1425	1408	868	1342	1371	3513	564	2563	1531	3000	1118	991	1243	1876	1337	1315	1724	1725	504	3169	1260	1102	1200	574	1139	2760	853	1043	1078	2036	1481	1246	1509	979
276	2465	1102	3452	950	1544	1046	1917	1547	2740	1309	717	1861	2604	1551	363	1425	1418	870	1323	1379	3513	564	2563	1531	3000	1119	989	1243	1877	1337	1313	1722	1726	504	3168	1260	1102	1200	574	1141	2759	853	1047	1080	2034	1482	1245	1515	978
277	2468	1101	3452	950	1540	1050	1916	1547	2739	1315	717	1861	2607	1558	363	1425	1430	873	1304	1387	3513	564	2563	1531	3001	1120	987	1243	1878	1337	1310	1720	1726	504	3167	1260	1102	1200	574	1143	2758	854	1051	1081	2032	1483	1245	1521	977
278	2471	1100	3452	950	1536	1053	1916	1547	2738	1321	717	1861	2610	1565	363	1425	1441	875	1279	1395	3513	564	2563	1531	3002	1120	985	1243	1879	1338	1307	1717	1727	504	3166	1258	1102	1200	574	1144	2756	854	1054	1082	2029	1483	1245	1526	976
279	2476	1100	3452	950	1530	1055	1917	1546	2742	1330	717	1861	2613	1572	363	1425	1452	878	1252	1400	3513	564	2563	1531	3002	1121	983	1243	1879	1338	1303	1713	1728	504	3166	1256	1102	1200	575	1146	2754	854	1057	1083	2027	1483	1245	1531	975
280	2480	1100	3452	950	1526	1057	1918	1545	2746	1339	717	1861	2616	1579	363	1425	1464	881	1228	1402	3513	564	2563	1531	3003	1122	981	1243	1879	1339	1298	1708	1730	504	3166	1254	1102	1200	575	1146	2752	854	1060	1085	2025	1483	1244	1535	974
281	2484	1100	3452	950	1522	1059	1917	1545	2749	1348	717	1861	2619	1586	363	1425	1476	883	1204	1404	3513	564	2563	1531	3004	1124	979	1243	1879	1339	1293	1705	1731	504	3166	1253	1102	1200	575	1147	2751	854	1063	1086	2023	1482	1243	1538	974
282	2488	1100	3452	950	1516	1059	1917	1544	2754	1355	717	1861	2622	1593	363	1425	1489	885	1182	1403	3513	564	2563	1531	3003	1126	977	1243	1879	1339	1289	1703	1732	504	3166	1252	1102	1200	575	1148	2750	854	1066	1087	2021	1482	1241	1540	974
283	2494	1102	3452	950	1510	1061	1916	1543	2759	1362	717	1861	2625	1600	363	1426	1500	890	1162	1400	3513	564	2563	1531	3003	1129	976	1242	1879	1339	1285	1700	1733	504	3166	1251	1103	1200	575	1149	2749	854	1069	1087	2020	1482	1238	1541	974
284	2497	1104	3452	950	1506	1059	1916	1543	2765	1370	717	1861	2628	1607	364	1426	1513	894	1143	1396	3513	564	2563	1531	3004	1131	975	1241	1879	1339	1281	1696	1734	504	3165	1250	1103	1200	575	1150	2748	853	1072	1087	2019	1482	1236	1542	974
285	2501	1106	3452	950	1502	1057	1915	1543	2771	1377	717	1861	2631	1614	364	1427	1524	899	1125	1390	3513	564	2563	1531	3005	1133	974	1240	1879	1339	1278	1691	1734	504	3165	1249	1103	1199	576	1151	2747	853	1076	1087	2018	1481	1234	1543	974
286	2504	1108	3452	950	1497	1056	1915	1543	2776	1384	717	1861	2634	1621	364	1428	1535	903	1103	1381	3513	564	2563	1531	3005	1135	974	1239	1879	1339	1276	1685	1733	504	3165	1248	1103	1198	576	1152	2747	852	1080	1087	2018	1479	1232	1543	973
287	2507	1109	3452	950	1493	1055	1916	1543	2782	1389	717	1861	2637	1628	364	1429	1546	907	1085	1372	3513	564	2563	1531	3005	1139	974	1239	1879	1339	1275	1680	1731	504	3165	1247	1103	1196	576	1153	2747	851	1083	1088	2017	1477	1230	1543	974
288	2510	1111	3452	950	1488	1054	1917	1542	2788	1395	717	1861	2640	1635	365	1430	1557	911	1070	1365	3513	564	2563	1531	3004	1142	974	1239	1880	1339	1272	1676	1729	504	3165	1247	1103	1194	576	1154	2746	850	1088	1088	2016	1474	1229	1542	975
289	2513	1113	3452	950	1481	1053	1917	1541	2794	1400	717	1861	2643	1642	365	1431	1564	917	1055	1359	3513	564	2563	1531	3003	1147	973	1238	1881	1339	1269	1673	1726	507	3166	1247	1103	1193	576	1155	2746	849	1094	1088	2016	1472	1227	1541	978
290	2517	1115	3452	950	1476	1051	1917	1541	2798	1405	717	1861	2646	1649	365	1431	1569	922	1042	1353	3513	564	2563	1531	3002	1151	972	1237	1882	1339	1265	1670	1723	510	3167	1246	1103	1192	576	1155	2746	849	1100	1088	2016	1470	1226	1538	982
291	2523	1118	3452	950	1471	1049	1918	1541	2802	1407	717	1861	2649	1656	365	1431	1571	926	1032	1348	3513	564	2563	1531	2999	1156	972	1237	1883	1339	1261	1667	1720	513	3167	1246	1103	1191	576	1155	2746	849	1106	1088	2016	1469	1224	1535	985
292	2528	1121	3452	950	1467	1048	1918	1541	2804	1409	717	1861	2652	1663	365	1431	1572	931	1024	1343	3513	564	2563	1531	2998	1160	972	1238	1884	1339	1257	1661	1718	515	3167	1246	1103	1189	576	1155	2745	848	1113	1088	2016	1468	1222	1532	989
293	2532	1123	3452	950	1460	1047	1918	1542	2806	1412	717	1861	2655	1670	365	1430	1573	935	1015	1339	3513	564	2563	1531	2997	1162	972	1237	1885	1339	1253	1655	1716	517	3167	1246	1104	1187	577	1154	2745	847	1119	1086	2016	1468	1220	1530	993
294	2537	1125	3452	950	1453	1046	1918	1543	2809	1417	717	1861	2658	1677	365	1429	1573	937	1011	1335	3513	564	2563	1531	2996	1165	972	1237	1886	1339	1250	1650	1714	519	3167	1246	1104	1185	577	1153	2745	846	1124	1084	2016	1469	1217	1528	997
295	2542	1127	3452	950	1446	1047	1918	1544	2811	1416	717	1861	2661	1684	365	1429	1573	941	1008	1332	3513	564	2563	1531	2995	1167	972	1238	1887	1339	1248	1645	1712	520	3167	1246	1104	1183	577	1152	2744	847	1128	1082	2017	1469	1214	1525	1001
296	2548	1132	3452	950	1439	1048	1918	1545	2810	1415	717	1861	2664	1691	365	1430	1571	945	1004	1329	3513	564	2563	1531	2993	1170	972	1239	1888	1339	1245	1641	1711	522	3167	1246	1105	1181	577	1149	2744	848	1133	1080	2018	1469	1211	1522	1003
297	2552	1136	3452	950	1430	1047	1918	1546	2811	1413	717	1861	2667	1698	366	1431	1574	948	995	1327	3513	564	2563	1531	2991	1173	972	1240	1889	1339	1243	1637	1710	523	3167	1246	1105	1178	577	1146	2744	848	1137	1078	2019	1468	1209	1519	1006
298	2555	1140	3452	950	1420	1046	1918	1547	2812	1410	717	1861	0	0	366	1431	1580	953	986	1325	3513	564	2563	1531	2990	1175	972	1241	1889	1339	1241	1634	1711	525	3167	1246	1105	1175	577	1143	2744	848	1141	1077	2018	1467	1208	1515	1011
299	2560	1144	3452	950	1412	1045	1917	1547	2811	1407	717	1861	0	0	366	1430	1586	957	979	1323	3513	564	0	0	2990	1175	972	1242	1889	1339	1238	1631	1710	526	3167	1247	1106	1173	577	1139	2744	848	1146	1075	2019	1466	1206	1511	1016
300	2566	1149	3452	951	1405	1042	1917	1547	2810	1404	717	1861	0	0	366	1429	1593	961	974	1320	3513	564	0	0	2988	1178	972	1243	1889	1339	1235	1629	1713	529	3168	1247	1108	1171	576	1135	2744	848	1152	1072	2019	1463	1205	1507	1021
301	2572	1153	3452	952	1398	1040	1916	1548	2809	1401	717	1861	0	0	366	1430	1599	966	970	1318	3513	564	0	0	2987	1182	972	1244	1888	1339	1232	1629	1714	532	3168	1247	1109	1169	576	1132	2744	848	1155	1069	2019	1461	1205	1502	1027
302	2577	1157	3452	952	1390	1038	1916	1549	2808	1398	717	1861	0	0	366	1429	1606	969	967	1316	3513	564	0	0	2986	1185	972	1245	1887	1339	1226	1629	1716	536	3168	1247	1111	1167	576	1129	2744	847	1157	1067	2018	1460	1204	1495	1032
303	2582	1160	3452	952	1380	1034	1916	1549	2807	1394	717	1861	0	0	366	1429	1616	972	965	1314	3513	564	0	0	2985	1189	972	1246	1886	1339	1218	1629	1719	539	3168	1248	1112	1166	576	1127	2744	847	1158	1065	2019	1460	1203	1488	1036
304	2586	1163	3452	953	1371	1031	1915	1549	2807	1388	717	1861	0	0	366	1429	1626	975	965	1311	3513	564	0	0	2984	1192	973	1247	1885	1339	1210	1629	1723	542	3168	1249	1114	1165	576	1125	2744	847	1158	1063	2019	1460	1203	1482	1042
305	2589	1166	3452	954	1363	1028	1914	1548	2807	1382	717	1861	0	0	366	1429	1636	978	970	1307	3513	564	0	0	2984	1194	973	1247	1885	1339	1203	1630	1731	545	3168	1249	1117	1165	576	1123	2744	846	1158	1061	2019	1459	1203	1476	1047
306	2591	1169	3452	954	1358	1024	1913	1547	2806	1376	717	1861	0	0	366	1429	1645	980	976	1306	3513	564	0	0	2984	1196	973	1247	1885	1339	1197	1631	1739	548	3168	1249	1120	1165	576	1121	2744	846	1160	1059	2018	1459	1204	1469	1052
307	2593	1171	3452	954	1355	1019	1912	1547	2806	1370	717	1861	0	0	366	1429	1654	981	982	1305	3513	564	0	0	2983	1197	973	1247	1885	1339	1190	1632	1746	551	3168	1249	1124	1165	575	1120	2744	846	1162	1058	2015	1460	1205	1463	1057
308	2594	1172	3452	954	1354	1014	1912	1546	2806	1365	717	1861	0	0	366	1429	1666	980	989	1304	3513	564	0	0	2982	1198	973	1247	1885	1339	1181	1634	1752	554	3168	1249	1127	1165	575	1118	2744	846	1164	1057	2010	1461	1205	1457	1060
309	2596	1174	3452	954	1353	1009	1910	1546	2806	1360	717	1861	0	0	366	1429	1679	978	997	1305	3513	564	0	0	2981	1199	973	1247	1884	1339	1173	1636	1757	558	3168	1249	1130	1165	575	1116	2744	846	1165	1056	2008	1461	1206	1450	1062
310	2598	1176	3452	954	1352	1001	1909	1546	2805	1357	717	1861	0	0	366	1429	1692	974	1003	1306	3513	564	0	0	2981	1200	973	1247	1883	1339	1166	1637	1761	565	3168	1249	1132	1165	575	1114	2744	846	1168	1056	2006	1461	1207	1441	1066
311	2601	1180	3452	954	1350	992	1908	1545	2802	1353	717	1861	0	0	365	1430	1703	972	1012	1309	3513	564	0	0	2980	1201	973	1247	1883	1337	1158	1640	1765	572	3168	1249	1134	1164	575	1112	2744	846	1172	1056	2005	1462	1207	1432	1073
312	2604	1182	3452	954	1350	984	1906	1545	2800	1348	717	1861	0	0	365	1429	1717	968	1022	1315	3513	564	0	0	2979	1202	973	1248	1883	1338	1152	1644	1769	578	3168	1249	1136	1163	575	1110	2744	846	1175	1055	2004	1463	1207	1424	1079
313	2607	1184	3452	953	1349	976	1905	1545	2798	1342	717	1861	0	0	365	1429	1730	964	1032	1321	3513	564	0	0	2979	1202	973	1248	1883	1339	1144	1647	1771	584	3168	1248	1139	1163	575	1108	2744	846	1179	1056	2004	1464	1205	1416	1084
314	2610	1187	3452	953	1349	966	1905	1544	2796	1337	717	1861	0	0	365	1428	1740	959	1042	1327	3513	564	0	0	2979	1202	972	1248	1883	1339	1137	1649	1773	589	3168	1248	1142	1162	575	1106	2744	846	1184	1056	2004	1465	1204	1408	1089
315	2613	1189	3452	953	1350	958	1905	1543	2794	1333	717	1861	0	0	365	1428	1752	955	1051	1337	3513	564	0	0	2979	1202	971	1248	1883	1340	1129	1651	1775	593	3168	1247	1146	1161	575	1104	2744	846	1188	1056	2004	1465	1203	1402	1093
316	2615	1191	3452	953	1351	949	1905	1543	2791	1329	717	1861	0	0	365	1428	1764	951	1059	1347	3513	564	0	0	2979	1203	970	1248	1883	1340	1123	1653	1776	596	3168	1247	1149	1160	575	1102	2744	846	1192	1056	2004	1466	1202	1397	1098
317	2617	1194	3452	953	1352	942	1904	1544	2787	1325	717	1861	0	0	365	1428	1774	948	1069	1357	3513	564	0	0	2978	1203	968	1248	1883	1340	1117	1656	1777	599	3168	1246	1152	1160	575	1100	2744	846	1196	1057	2004	1467	1203	1391	1103
318	2619	1196	3452	953	1353	932	1902	1544	2783	1321	717	1861	0	0	365	1428	1782	946	1077	1368	3513	564	0	0	2976	1203	966	1248	1882	1337	1109	1661	1779	601	3168	1246	1156	1160	575	1098	2744	846	1199	1058	2004	1467	1204	1385	1110
319	2620	1197	3452	953	1354	924	1899	1544	2777	1318	717	1861	0	0	365	1428	1788	944	1085	1379	3513	564	0	0	2975	1203	965	1249	1881	1334	1100	1665	1780	602	3168	1246	1160	1163	575	1096	2744	846	1200	1059	2003	1467	1205	1379	1116
320	2621	1198	3452	953	1356	917	1897	1544	2771	1315	717	1861	0	0	365	1428	1793	943	1092	1390	3513	564	0	0	2975	1203	963	1249	1880	1332	1092	1669	1782	602	3168	1246	1164	1166	575	1094	2745	846	1203	1059	2003	1468	1208	1373	1120
321	2622	1200	3452	953	1357	912	1895	1544	2765	1312	717	1861	0	0	364	1429	1798	944	1101	1403	3513	564	0	0	2975	1203	961	1249	1879	1330	1085	1672	1787	603	3168	1246	1167	1169	575	1092	2745	846	1206	1059	2003	1468	1212	1369	1123
322	2623	1201	3452	953	1358	908	1893	1544	2760	1310	717	1861	0	0	364	1430	1802	946	1109	1416	3513	564	0	0	2975	1203	959	1249	1879	1329	1079	1674	1792	603	3168	1245	1171	1172	575	1097	2745	845	1206	1060	2004	1468	1216	1365	1125
323	2624	1202	3452	953	1359	906	1891	1545	2756	1307	717	1861	0	0	364	1429	1807	949	1116	1429	3513	564	0	0	2975	1203	958	1250	1879	1328	1074	1678	1797	603	3168	1244	1181	1174	575	1102	2745	845	1205	1061	2005	1468	1220	1359	1128
324	2626	1203	3452	953	1360	905	1890	1545	2751	1303	717	1861	0	0	364	1429	1814	952	1123	1445	3513	564	0	0	2975	1202	957	1251	1879	1329	1070	1682	1802	603	3168	1243	1191	1176	575	1102	2745	844	1205	1061	2005	1468	1226	1353	1130
325	2628	1204	3452	953	1360	906	1889	1545	2745	1299	717	1861	0	0	363	1430	1821	955	1130	1462	3513	564	0	0	2975	1202	956	1252	1878	1329	1066	1687	1807	602	3168	1243	1201	1178	575	1102	2745	844	1205	1063	2005	1468	1231	1348	1132
326	2630	1205	3452	953	1360	907	1888	1546	2739	1295	717	1861	0	0	363	1430	1830	960	1136	1477	3513	564	0	0	2975	1202	954	1253	1878	1331	1063	1694	1812	602	3169	1242	1210	1180	575	1102	2745	844	1206	1064	2005	1468	1238	1345	1136
327	2632	1206	3452	954	1360	910	1887	1547	2732	1291	717	1861	0	0	362	1431	1839	964	1142	1490	3513	564	0	0	2975	1201	952	1253	1879	1333	1061	1702	1817	603	3169	1242	1218	1182	575	1102	2745	845	1206	1065	2004	1468	1244	1340	1139
328	2633	1206	3452	954	1358	914	1886	1547	2726	1288	717	1861	0	0	362	1431	1851	970	1147	1502	3513	564	0	0	2975	1201	951	1253	1879	1334	1058	1709	1820	604	3169	1242	1225	1183	574	1106	2745	846	1207	1064	2007	1468	1250	1333	1142
329	2635	1205	3452	953	1355	920	1885	1547	2721	1285	717	1861	0	0	362	1430	1863	974	1153	1513	3513	564	0	0	2975	1201	950	1253	1880	1335	1056	1717	1824	604	3169	1242	1231	1184	573	1110	2745	847	1209	1064	2009	1468	1258	1330	1144
330	2637	1204	3452	952	1351	926	1885	1546	2716	1282	717	1861	0	0	362	1430	1875	977	1159	1522	3513	564	0	0	2975	1201	949	1253	1882	1336	1055	1725	1827	604	3169	1242	1237	1185	573	1113	2745	848	1212	1062	2010	1469	1266	1325	1145
331	2639	1203	3452	952	1347	931	1885	1545	2712	1279	717	1861	0	0	362	1429	1888	981	1166	1532	3513	564	0	0	2975	1201	949	1254	1884	1337	1056	1732	1831	604	3169	1242	1242	1185	573	1115	2745	848	1216	1063	2012	1471	1273	1321	1146
332	2640	1203	3452	952	1344	936	1885	1545	2707	1274	717	1861	0	0	362	1429	1900	984	1173	1541	3513	564	0	0	2975	1201	948	1254	1885	1338	1057	1737	1836	604	3169	1242	1248	1184	573	1116	2745	848	1220	1065	2012	1473	1281	1315	1147
333	2640	1203	3452	952	1340	941	1885	1545	2702	1270	717	1861	0	0	361	1430	1914	985	1181	1550	3513	564	0	0	2975	1201	948	1254	1885	1339	1058	1742	1843	604	3167	1242	1256	1182	569	1117	2745	848	1223	1067	2012	1472	1287	1307	1147
334	2640	1202	3452	951	1336	947	1885	1544	2698	1265	717	1861	0	0	361	1431	1929	986	1189	1556	3513	564	0	0	2976	1201	948	1254	1885	1340	1059	1746	1849	604	3165	1242	1264	1180	566	1115	2745	848	1226	1068	2011	1471	1294	1301	1147
335	2640	1202	3452	950	1330	954	1885	1544	2694	1261	717	1861	0	0	361	1431	1943	985	1199	1560	3513	564	0	0	2976	1201	948	1255	1886	1341	1060	1749	1855	605	3165	1242	1272	1178	564	1114	2745	848	1230	1069	2010	1471	1301	1294	1147
336	2640	1201	3452	950	1324	960	1885	1544	2688	1255	717	1861	0	0	361	1430	1958	984	1216	1564	3513	564	0	0	2976	1201	948	1256	1886	1341	1062	1751	1862	607	3165	1242	1279	1175	565	1111	2745	849	1232	1070	2009	1473	1311	1287	1148
337	2640	1201	3452	950	1319	966	1885	1544	2683	1250	717	1861	0	0	361	1429	1972	982	1231	1568	3513	564	0	0	2976	1201	948	1257	1887	1341	1064	1751	1869	609	3165	1242	1286	1171	563	1108	2746	849	1237	1072	2008	1475	1317	1281	1148
338	2640	1201	3452	950	1311	973	1885	1544	2678	1246	717	1861	0	0	361	1428	1987	981	1245	1574	3513	564	0	0	2976	1202	948	1258	1886	1341	1065	1751	1875	612	3163	1242	1292	1167	561	1104	2746	849	1242	1074	2008	1477	1324	1271	1148
339	2639	1201	3452	950	1304	979	1885	1545	2674	1242	717	1861	0	0	361	1427	2001	978	1260	1579	3513	564	0	0	2976	1202	947	1258	1885	1341	1067	1750	1882	615	3163	1242	1299	1164	562	1098	2746	849	1247	1074	2007	1479	1330	1262	1148
340	2639	1201	3452	950	1299	985	1885	1545	2671	1239	717	1861	0	0	361	1426	2014	974	1275	1583	3513	564	0	0	2977	1202	946	1258	1884	1341	1068	1748	1891	618	3163	1242	1306	1161	560	1092	2746	849	1250	1075	2006	1480	1335	1254	1148
341	2640	1201	3452	950	1294	990	1885	1545	2666	1235	717	1861	0	0	361	1426	2030	971	1287	1587	3513	564	0	0	2978	1202	945	1258	1883	1341	1070	1747	1899	621	3163	1240	1314	1158	561	1086	2746	848	1254	1076	2005	1481	1342	1248	1149
342	2636	1201	3452	950	1291	994	1885	1546	2664	1236	717	1861	0	0	361	1426	2044	968	1301	1591	3513	564	0	0	2977	1202	944	1258	1882	1341	1072	1748	1906	623	3163	1240	1323	1156	562	1080	2746	847	1259	1074	2004	1482	1348	1243	1151
343	2632	1200	3452	950	1290	997	1886	1547	2662	1236	717	1861	0	0	361	1426	2057	965	1316	1595	3513	564	0	0	2977	1204	943	1258	1881	1341	1074	1748	1913	626	3163	1240	1332	1151	563	1075	2746	847	1265	1073	2005	1483	1354	1238	1152
344	2628	1197	3452	950	1289	999	1887	1548	2661	1237	717	1861	0	0	361	1426	2070	963	1328	1600	3513	564	0	0	2977	1204	943	1258	1880	1340	1077	1746	1919	630	3163	1240	1340	1146	564	1072	2746	847	1272	1072	2005	1485	1360	1236	1153
345	2624	1193	3452	950	1289	1000	1888	1548	2661	1238	717	1861	0	0	361	1426	2080	960	1338	1610	3513	564	0	0	2977	1206	943	1258	1878	1339	1079	1744	1925	635	3163	1240	1347	1142	565	1069	2746	847	1280	1070	2005	1487	1366	1235	1154
346	2621	1190	3452	950	1289	1001	1888	1548	2662	1239	717	1861	0	0	361	1426	2088	958	1347	1621	3513	564	0	0	2977	1209	943	1258	1876	1339	1079	1743	1932	639	3162	1239	1356	1138	566	1067	2746	847	1286	1068	2005	1490	1371	1235	1154
347	2618	1187	3452	950	1289	1002	1888	1547	2662	1242	717	1861	0	0	361	1426	2099	958	1355	1631	3513	564	0	0	2977	1213	943	1258	1874	1339	1079	1741	1938	643	3162	1238	1364	1135	567	1065	2746	847	1293	1068	2005	1492	1380	1236	1156
348	2615	1185	3452	950	1291	1003	1887	1547	2660	1241	717	1861	0	0	361	1426	2108	958	1363	1642	3513	564	0	0	2977	1216	944	1258	1873	1338	1080	1739	1943	647	3162	1237	1371	1132	568	1065	2746	847	1300	1068	2006	1494	1388	1237	1157
349	2613	1183	3452	950	1294	1004	1887	1546	2658	1240	717	1861	0	0	361	1426	2116	959	1376	1654	3513	564	0	0	2977	1220	945	1257	1872	1337	1082	1738	1947	652	3162	1236	1378	1129	569	1067	2746	847	1306	1068	2005	1497	1395	1239	1160
350	2612	1181	3452	950	1296	1005	1887	1546	2661	1243	717	1861	0	0	361	1426	2125	961	1387	1665	3513	564	0	0	2977	1226	945	1256	1871	1336	1084	1736	1954	656	3162	1235	1385	1126	570	1069	2746	848	1311	1068	2005	1499	1401	1241	1163
351	2612	1178	3452	950	1299	1005	1887	1546	2663	1245	717	1861	0	0	361	1426	2133	962	1395	1680	3513	564	0	0	2976	1231	946	1256	1871	1336	1086	1734	1961	660	3162	1234	1392	1123	570	1068	2746	848	1318	1067	2005	1501	1407	1243	1166
352	2612	1175	3452	950	1301	1005	1887	1546	2663	1248	717	1861	0	0	361	1426	2139	965	1403	1697	3513	564	0	0	2975	1236	946	1256	1870	1336	1087	1732	1968	663	3162	1233	1399	1123	570	1066	2746	849	1327	1067	2006	1503	1416	1244	1169
353	2614	1171	3452	950	1303	1005	1886	1546	2664	1251	717	1861	0	0	361	1426	2146	970	1411	1713	3513	564	0	0	2974	1241	946	1256	1870	1336	1088	1730	1974	667	3163	1233	1406	1122	571	1066	2747	849	1334	1066	2006	1505	1427	1247	1170
354	2616	1168	3452	950	1305	1005	1885	1545	2664	1253	717	1861	0	0	361	1426	2157	976	1418	1726	3513	564	0	0	2974	1245	946	1257	1870	1336	1088	1728	1978	671	3164	1233	1412	1121	571	1066	2748	849	1341	1065	2006	1507	1437	1250	1172
355	2618	1166	3452	950	1307	1005	1884	1544	2664	1255	717	1861	0	0	361	1426	2167	982	1422	1736	3513	564	0	0	2974	1248	947	1257	1870	1335	1089	1726	1984	674	3164	1233	1416	1119	571	1067	2750	850	1348	1065	2006	1508	1447	1254	1173
356	2621	1162	3452	950	1307	1005	1883	1544	2663	1257	717	1861	0	0	361	1426	2178	987	1426	1744	3513	564	0	0	2974	1252	947	1257	1870	1335	1089	1724	1989	676	3164	1233	1422	1117	571	1067	2751	851	1355	1063	2005	1510	1456	1257	1174
357	2626	1157	3452	950	1305	1005	1882	1543	2660	1257	717	1861	0	0	361	1426	2189	995	1431	1750	3513	564	0	0	2973	1254	947	1258	1870	1335	1090	1722	1993	678	3164	1233	1429	1115	571	1070	2752	851	1362	1061	2005	1511	1469	1260	1174
358	2631	1151	3452	950	1305	1006	1881	1542	2657	1256	717	1861	0	0	361	1426	2201	1004	1436	1754	3513	564	0	0	2972	1255	947	1259	1870	1336	1091	1721	1996	680	3164	1233	1436	1111	571	1071	2753	851	1367	1058	2005	1512	1483	1263	1175
359	2636	1148	3452	950	1305	1007	1881	1541	2654	1256	717	1861	0	0	362	1426	2212	1011	1442	1757	3513	564	0	0	2972	1257	948	1260	1870	1336	1091	1718	1998	682	3165	1233	1441	1108	572	1073	2755	851	1371	1055	2005	1513	1494	1269	1176
360	2642	1143	3452	950	1301	1009	1880	1540	2651	1255	717	1861	0	0	363	1426	2225	1016	1447	1758	3513	564	0	0	2972	1258	949	1260	1871	1336	1092	1715	1999	684	3165	1233	1446	1105	573	1073	2756	851	1372	1051	2005	1513	1508	1275	1178
361	2648	1139	3452	950	1295	1012	1879	1540	2648	1253	717	1861	0	0	363	1427	2237	1020	1450	1758	3513	564	0	0	2971	1259	949	1260	1871	1337	1093	1712	2000	685	3165	1233	1451	1101	574	1075	2756	851	1377	1046	2004	1513	1521	1280	1179
362	2656	1134	3452	950	1290	1015	1878	1540	2647	1252	717	1861	0	0	363	1427	2249	1023	1453	1757	3513	564	0	0	2971	1260	949	1261	1871	1337	1095	1710	2001	684	3165	1233	1454	1097	574	1077	2755	851	1381	1040	2003	1513	1532	1284	1180
363	2663	1129	3452	950	1286	1018	1877	1539	2644	1248	717	1861	0	0	363	1428	2261	1026	1455	1753	3513	564	0	0	2971	1261	946	1262	1871	1338	1096	1708	2004	683	3166	1233	1457	1093	574	1079	2755	851	1385	1035	2003	1513	1544	1288	1183
364	2670	1125	3452	950	1283	1021	1877	1538	2642	1244	717	1861	0	0	363	1429	2271	1028	1458	1749	3513	564	0	0	2971	1263	944	1263	1872	1338	1096	1705	2008	682	3166	1233	1460	1090	574	1081	2755	851	1390	1029	2002	1513	1556	1294	1188
365	2675	1119	3452	950	1280	1025	1876	1537	2640	1240	717	1861	0	0	363	1430	2284	1030	1462	1744	3513	564	0	0	2973	1263	942	1264	1873	1338	1095	1703	2012	681	3166	1233	1463	1087	574	1082	2755	851	1395	1023	2002	1514	1567	1300	1194
366	2679	1115	3452	950	1278	1027	1875	1537	2637	1236	717	1861	0	0	364	1431	2297	1029	1466	1738	3513	564	0	0	2975	1263	940	1265	1874	1338	1094	1701	2016	680	3166	1233	1470	1082	573	1081	2755	851	1401	1017	2003	1516	1579	1304	1198
367	2682	1112	3452	950	1275	1034	1875	1536	2633	1232	717	1861	0	0	365	1430	2308	1027	1470	1733	3513	564	0	0	2976	1264	938	1266	1875	1339	1092	1699	2019	678	3166	1233	1477	1077	573	1080	2755	852	1406	1010	2003	1517	1589	1308	1201
368	2685	1110	3452	950	1273	1040	1875	1536	2629	1227	717	1861	0	0	365	1429	2321	1024	1473	1727	3513	564	0	0	2976	1264	936	1266	1876	1339	1092	1698	2022	675	3164	1235	1483	1071	573	1079	2755	852	1411	1006	2002	1517	1598	1311	1204
369	2687	1108	3452	950	1271	1045	1876	1536	2626	1223	717	1861	0	0	365	1428	2333	1021	1475	1718	3513	564	0	0	2977	1264	935	1266	1877	1339	1091	1698	2026	672	3164	1235	1488	1067	573	1079	2755	852	1418	998	2000	1516	1606	1314	1207
370	2689	1106	3452	950	1269	1050	1876	1536	2624	1220	717	1861	0	0	365	1427	2343	1016	1480	1710	3513	564	0	0	2979	1264	934	1266	1878	1339	1090	1698	2030	669	3165	1235	1494	1063	573	1079	2755	852	1423	991	2000	1516	1614	1318	1209
371	2690	1104	3452	950	1266	1054	1876	1536	2622	1218	717	1861	0	0	365	1428	2353	1010	1488	1701	3513	564	0	0	2980	1264	933	1266	1879	1339	1089	1697	2035	666	3165	1235	1499	1056	573	1079	2755	853	1431	985	2000	1517	1621	1322	1212
372	2690	1102	3452	950	1263	1058	1877	1536	2620	1216	717	1861	0	0	365	1429	2362	1004	1496	1693	3513	564	0	0	2982	1263	931	1266	1880	1339	1088	1697	2039	662	3164	1235	1502	1052	573	1079	2755	853	1441	979	2000	1518	1629	1325	1215
373	2690	1099	3452	950	1258	1061	1877	1536	2618	1212	717	1861	0	0	365	1428	2371	997	1502	1685	3513	564	0	0	2983	1263	930	1266	1880	1339	1087	1697	2046	658	3164	1235	1506	1050	573	1079	2755	853	1451	973	2000	1519	1637	1326	1219
374	2690	1095	3452	950	1255	1064	1876	1536	2616	1208	717	1861	0	0	365	1428	2382	990	1509	1677	3513	564	0	0	2984	1263	929	1266	1880	1339	1086	1697	2052	654	3165	1235	1510	1048	573	1079	2755	853	1462	966	1999	1520	1646	1326	1224
375	2690	1091	3452	950	1249	1067	1876	1536	2614	1205	717	1861	0	0	365	1427	2390	983	1518	1667	3513	564	0	0	2985	1263	928	1266	1880	1339	1086	1697	2058	651	3166	1235	1518	1046	570	1078	2754	853	1471	959	2000	1522	1656	1326	1228
376	2689	1087	3452	950	1246	1070	1876	1537	2613	1202	717	1861	0	0	365	1427	2397	977	1530	1656	3513	564	0	0	2986	1262	926	1266	1880	1339	1086	1697	2063	646	3167	1235	1525	1045	570	1077	2753	853	1481	954	2001	1525	1663	1327	1233
377	2689	1084	3452	950	1242	1074	1875	1538	2613	1198	717	1861	0	0	365	1427	2403	972	1542	1646	3513	564	0	0	2987	1261	924	1266	1880	1339	1085	1697	2071	642	3168	1235	1532	1045	570	1076	2753	853	1492	951	2001	1527	1670	1328	1238
378	2689	1082	3452	950	1238	1077	1874	1540	2611	1195	717	1861	0	0	365	1427	2407	968	1554	1635	3513	564	0	0	2988	1260	922	1266	1880	1339	1084	1697	2080	638	3168	1235	1538	1046	568	1075	2752	853	1502	949	2001	1529	1679	1327	1243
379	2689	1080	3452	950	1233	1079	1874	1540	2606	1191	717	1861	0	0	365	1428	2409	965	1570	1625	3513	564	0	0	2991	1258	920	1266	1880	1339	1083	1697	2088	635	3168	1235	1543	1047	566	1073	2753	853	1510	948	2001	1531	1688	1327	1250
380	2689	1078	3452	950	1227	1083	1874	1540	2601	1185	717	1861	0	0	365	1429	2409	962	1585	1615	3513	564	0	0	2993	1257	918	1267	1880	1339	1082	1697	2095	632	3168	1235	1548	1047	563	1072	2753	853	1517	948	2001	1533	1696	1327	1258
381	2689	1077	3452	950	1223	1086	1874	1540	2597	1180	717	1861	0	0	365	1430	2409	960	1600	1605	3513	564	0	0	2995	1256	913	1268	1880	1339	1079	1698	2102	629	3168	1235	1552	1047	561	1071	2754	853	1524	948	2001	1535	1703	1326	1264
382	2689	1076	3452	950	1215	1089	1874	1540	2593	1175	717	1861	0	0	366	1431	2408	959	1614	1595	3513	564	0	0	2998	1256	908	1268	1880	1339	1075	1700	2107	625	3168	1235	1556	1047	559	1070	2754	853	1530	949	2001	1537	1711	1324	1270
383	2688	1075	3452	950	1208	1092	1874	1540	2590	1171	717	1861	0	0	367	1430	2406	958	1625	1586	3513	564	0	0	2999	1257	903	1270	1880	1339	1072	1701	2113	620	3168	1235	1560	1046	557	1069	2754	853	1537	951	2000	1539	1718	1321	1275
384	2687	1075	3452	950	1203	1097	1874	1538	2586	1167	717	1861	0	0	367	1429	2403	958	1635	1579	3513	564	0	0	3000	1258	898	1272	1879	1339	1068	1702	2119	615	3168	1235	1567	1045	555	1069	2754	853	1544	953	1998	1539	1724	1319	1279
385	2687	1074	3452	950	1198	1101	1875	1534	2581	1161	717	1861	0	0	367	1428	2400	958	1643	1574	3513	564	0	0	3001	1261	893	1274	1878	1339	1064	1703	2124	612	3168	1235	1575	1044	554	1068	2754	853	1550	958	1996	1540	1729	1315	1283
386	2687	1073	3452	950	1188	1104	1876	1531	2578	1157	717	1861	0	0	367	1428	2398	959	1649	1568	3513	564	0	0	3001	1264	889	1275	1877	1339	1058	1704	2129	609	3168	1235	1582	1043	557	1067	2755	853	1554	963	1997	1540	1733	1311	1286
387	2687	1071	3452	950	1183	1107	1877	1528	2575	1153	717	1861	0	0	367	1429	2394	960	1653	1567	3513	564	0	0	2999	1267	886	1276	1876	1339	1050	1705	2136	604	3168	1235	1591	1041	561	1066	2755	853	1559	967	1999	1541	1738	1306	1289
388	2686	1069	3452	950	1175	1112	1877	1525	2570	1144	717	1861	0	0	367	1430	2391	960	1657	1567	3513	564	0	0	3000	1270	884	1277	1875	1339	1042	1706	2141	599	3168	1235	1602	1040	564	1065	2755	852	1562	971	2000	1542	1742	1302	1293
389	2686	1068	3452	950	1167	1118	1877	1523	2565	1136	717	1861	0	0	367	1430	2388	960	1659	1567	3513	564	0	0	3001	1276	882	1279	1875	1339	1035	1707	2147	594	3168	1235	1611	1039	567	1064	2755	852	1565	975	2001	1541	1745	1297	1299
390	2686	1067	3452	950	1161	1122	1878	1523	2559	1128	717	1861	0	0	367	1430	2387	960	1660	1566	3513	564	0	0	3001	1282	881	1281	1875	1339	1029	1708	2151	589	3168	1235	1621	1035	570	1065	2754	852	1566	978	2002	1541	1747	1293	1303
391	2686	1066	3452	950	1154	1125	1879	1524	2548	1122	717	1861	0	0	367	1429	2386	961	1661	1568	3513	564	0	0	3001	1288	880	1281	1876	1339	1022	1709	2156	581	3168	1235	1631	1031	572	1066	2753	852	1567	981	2002	1541	1747	1288	1308
392	2685	1065	3452	950	1145	1128	1879	1523	2539	1115	717	1861	0	0	367	1429	2386	962	1661	1570	3513	564	0	0	3002	1294	879	1281	1877	1339	1017	1709	2160	573	3168	1235	1642	1026	574	1067	2752	852	1568	983	2003	1541	1747	1284	1312
393	2685	1064	3452	950	1136	1130	1879	1521	2530	1109	717	1861	0	0	367	1428	2388	963	1660	1572	3513	564	0	0	3004	1300	878	1280	1878	1339	1012	1708	2164	566	3166	1235	1651	1023	575	1068	2751	852	1569	984	2005	1542	1752	1282	1315
394	2685	1064	3452	950	1128	1131	1879	1520	2522	1101	717	1861	0	0	367	1427	2390	966	1658	1574	3513	564	0	0	3007	1307	877	1278	1878	1339	1008	1707	2167	559	3166	1235	1660	1021	577	1068	2750	852	1570	985	2007	1543	1751	1277	1319
395	2685	1064	3452	950	1119	1134	1878	1519	2513	1094	717	1861	0	0	367	1426	2393	970	1656	1576	3513	564	0	0	3010	1313	876	1276	1878	1337	1004	1706	2174	552	3166	1235	1669	1018	579	1069	2749	852	1572	984	2008	1544	1749	1272	1325
396	2685	1063	3452	950	1111	1139	1878	1517	2501	1088	717	1861	0	0	367	1425	2397	974	1654	1578	3513	564	0	0	3013	1317	875	1274	1878	1336	1001	1705	2180	545	3167	1234	1677	1017	581	1069	2748	852	1574	983	2009	1544	1746	1268	1330
397	2685	1062	3452	950	1101	1144	1878	1516	2488	1080	717	1861	0	0	367	1424	2402	976	1652	1580	3513	564	0	0	3015	1321	874	1273	1878	1336	998	1702	2184	538	3167	1234	1683	1016	583	1070	2747	852	1576	981	2010	1544	1744	1265	1334
398	2685	1061	3452	950	1089	1149	1878	1515	2477	1073	717	1861	0	0	367	1424	2409	981	1650	1582	3513	564	0	0	3017	1324	873	1271	1878	1335	996	1696	2187	532	3167	1234	1690	1015	585	1071	2747	852	1582	980	2011	1544	1741	1262	1341
399	2685	1060	3452	950	1079	1155	1877	1515	2467	1067	717	1861	0	0	367	1424	2417	985	1648	1584	3513	564	0	0	3020	1327	872	1269	1878	1334	994	1690	2190	528	3168	1233	1700	1015	587	1072	2746	851	1587	978	2012	1544	1740	1260	1347
400	2684	1059	3452	950	1070	1160	1876	1515	2458	1063	717	1861	0	0	367	1423	2424	988	1646	1586	3513	564	0	0	3023	1329	871	1267	1878	1333	992	1685	2192	524	3169	1233	1709	1015	589	1073	2746	851	1592	978	2013	1543	1740	1259	1354
401	2683	1058	3452	950	1061	1168	1875	1515	2450	1061	717	1861	0	0	367	1423	2431	992	1644	1587	3513	564	0	0	3025	1331	870	1265	1877	1332	990	1681	2193	522	3169	1233	1717	1016	588	1073	2746	852	1599	977	2014	1542	1738	1260	1363
402	2682	1057	3452	950	1053	1175	1874	1515	2443	1060	717	1861	0	0	367	1423	2441	995	1643	1588	3513	564	0	0	3027	1333	869	1262	1876	1332	986	1678	2193	520	3169	1233	1724	1017	589	1073	2745	852	1608	976	2015	1541	1739	1258	1370
403	2682	1056	3452	950	1046	1180	1874	1515	2438	1061	717	1861	0	0	367	1423	2451	996	1641	1589	3513	564	0	0	3028	1334	868	1259	1876	1333	980	1676	2193	519	3169	1233	1730	1019	590	1073	2745	852	1616	975	2015	1541	1740	1256	1377
404	2682	1054	3452	950	1036	1185	1875	1515	2433	1063	717	1861	0	0	367	1423	2461	997	1639	1590	3513	564	0	0	3028	1335	867	1256	1876	1334	972	1672	2193	518	3169	1233	1737	1019	591	1076	2745	852	1626	973	2015	1541	1738	1258	1384
405	2682	1053	3452	950	1026	1190	1875	1515	2427	1066	717	1861	0	0	367	1423	2471	998	1637	1591	3513	564	0	0	3029	1336	863	1254	1876	1335	964	1668	2192	517	3169	1235	1743	1019	593	1079	2745	852	1635	973	2015	1540	1737	1257	1391
406	2682	1052	3452	950	1018	1195	1874	1515	2422	1069	717	1861	0	0	367	1424	2480	1000	1636	1593	3513	564	0	0	3029	1337	860	1252	1876	1336	956	1665	2190	516	3169	1236	1749	1020	594	1081	2745	852	1644	973	2015	1540	1737	1255	1398
407	2681	1051	3452	950	1010	1200	1873	1516	2417	1074	717	1861	0	0	367	1424	2487	1002	1635	1594	3513	564	0	0	3030	1337	855	1250	1876	1337	949	1663	2189	515	3169	1236	1757	1023	596	1083	2745	852	1654	971	2015	1539	1737	1253	1405
408	2681	1050	3452	950	1003	1204	1873	1517	2412	1078	717	1861	0	0	367	1424	2493	1004	1635	1595	3513	564	0	0	3031	1337	851	1248	1877	1338	942	1662	2187	514	3169	1236	1764	1026	596	1085	2745	852	1663	969	2015	1539	1736	1253	1410
409	2681	1050	3452	950	996	1207	1873	1519	2408	1081	717	1861	0	0	367	1424	2497	1006	1634	1595	3513	564	0	0	3032	1337	847	1246	1878	1339	934	1661	2185	514	3169	1236	1769	1029	596	1087	2745	852	1671	964	2015	1538	1735	1254	1414
410	2681	1050	3452	950	985	1208	1873	1522	2408	1088	717	1861	0	0	366	1424	2503	1008	1633	1596	3513	564	0	0	3033	1337	844	1244	1879	1340	925	1660	2183	514	3167	1236	1773	1034	597	1089	2745	852	1680	960	2014	1536	1734	1255	1420
411	2681	1050	3452	950	975	1209	1874	1524	2406	1096	717	1861	0	0	366	1424	2508	1013	1632	1596	3513	564	0	0	3034	1336	841	1243	1881	1340	917	1659	2181	514	3165	1237	1778	1039	598	1091	2745	852	1687	957	2014	1533	1733	1256	1426
412	2681	1050	3452	950	967	1210	1875	1523	2403	1104	717	1861	0	0	366	1424	2512	1020	1631	1596	3513	564	0	0	3035	1335	839	1242	1883	1341	910	1658	2179	514	3163	1238	1786	1042	599	1094	2745	852	1695	953	2014	1532	1734	1257	1431
413	2681	1050	3452	950	960	1210	1876	1524	2397	1114	717	1861	0	0	366	1424	2517	1027	1630	1596	3513	564	0	0	3036	1334	837	1241	1884	1342	902	1658	2177	514	3162	1238	1793	1046	600	1095	2745	852	1702	948	2014	1531	1735	1258	1435
414	2681	1050	3452	950	954	1209	1877	1525	2391	1123	717	1861	0	0	366	1424	2522	1035	1630	1596	3513	564	0	0	3036	1333	836	1240	1885	1342	893	1660	2176	514	3161	1238	1800	1049	600	1100	2745	852	1708	943	2013	1530	1735	1259	1439
415	2682	1051	3452	950	949	1207	1877	1526	2386	1126	717	1861	0	0	366	1424	2531	1042	1630	1596	3513	564	0	0	3036	1332	837	1238	1886	1342	883	1662	2176	514	3160	1238	1806	1052	603	1102	2745	851	1716	938	2013	1529	1735	1260	1442
416	2683	1051	3452	950	944	1205	1877	1525	2380	1141	717	1861	0	0	366	1424	2539	1050	1630	1596	3513	564	0	0	3036	1331	837	1236	1887	1343	875	1662	2176	515	3159	1238	1813	1055	606	1104	2745	850	1725	934	2012	1529	1736	1264	1445
417	2684	1051	3452	950	939	1202	1877	1524	2373	1156	717	1861	0	0	366	1424	2546	1057	1630	1596	3513	564	0	0	3034	1328	836	1234	1888	1344	869	1662	2176	516	3158	1238	1819	1057	609	1106	2745	849	1733	931	2012	1527	1736	1267	1451
418	2684	1051	3452	950	933	1197	1877	1523	2365	1171	717	1861	0	0	366	1424	2552	1063	1630	1596	3513	564	0	0	3032	1327	837	1233	1889	1344	864	1662	2176	517	3159	1238	1825	1058	612	1108	2745	848	1740	928	2010	1524	1735	1270	1456
419	2683	1052	3452	950	928	1193	1878	1522	2359	1185	717	1861	0	0	366	1424	2558	1071	1632	1596	3513	564	0	0	3031	1327	839	1231	1889	1344	860	1663	2177	518	3160	1238	1833	1059	615	1111	2745	848	1746	926	2007	1521	1734	1272	1461
420	2683	1053	3452	950	920	1188	1878	1519	2354	1200	717	1861	0	0	366	1424	2565	1077	1632	1596	3513	564	0	0	3031	1326	840	1230	1890	1344	855	1663	2178	519	3159	1238	1841	1060	617	1114	2745	848	1751	925	2006	1518	1733	1274	1467
421	2684	1054	3452	950	912	1183	1878	1517	2350	1213	717	1861	0	0	366	1424	2576	1081	1632	1596	3513	564	0	0	3030	1326	842	1230	1891	1344	852	1663	2178	520	3159	1238	1848	1060	620	1116	2745	849	1756	924	2006	1515	1731	1276	1472
422	2685	1055	3452	950	904	1178	1878	1515	2346	1222	717	1861	0	0	366	1424	2586	1085	1631	1596	3513	564	0	0	3027	1325	843	1230	1892	1344	848	1663	2178	521	3161	1238	1857	1060	623	1118	2745	849	1760	924	2006	1511	1730	1277	1477
423	2686	1056	3452	950	895	1172	1878	1513	2344	1229	717	1861	0	0	366	1424	2596	1088	1630	1596	3513	564	0	0	3025	1325	844	1230	1892	1344	842	1662	2178	522	3162	1238	1866	1060	626	1119	2745	850	1765	924	2007	1508	1728	1278	1482
424	2685	1057	3452	950	888	1166	1879	1512	2343	1235	717	1861	0	0	366	1424	2604	1092	1629	1596	3513	564	0	0	3023	1325	845	1230	1893	1344	836	1662	2177	522	3163	1238	1874	1058	628	1120	2745	851	1769	926	2008	1505	1727	1279	1487
425	2684	1058	3452	950	879	1159	1879	1511	2343	1240	717	1861	0	0	366	1424	2611	1095	1628	1596	3513	564	0	0	3021	1325	845	1230	1894	1344	831	1662	2176	522	3164	1238	1882	1058	630	1121	2745	851	1772	927	2009	1502	1727	1280	1491
426	2683	1058	3452	950	866	1153	1879	1510	2342	1244	717	1861	0	0	366	1424	2616	1098	1627	1595	3513	564	0	0	3018	1324	846	1230	1894	1344	826	1663	2175	522	3166	1237	1893	1058	631	1123	2745	851	1775	928	2009	1500	1727	1281	1496
427	2683	1058	3452	950	855	1148	1878	1508	2341	1246	717	1861	0	0	366	1424	2621	1101	1626	1595	3513	564	0	0	3015	1324	847	1230	1894	1343	822	1663	2174	522	3167	1237	1904	1058	632	1124	2745	851	1777	929	2009	1498	1725	1281	1500
428	2683	1058	3452	950	845	1144	1876	1506	2341	1247	717	1861	0	0	366	1424	2625	1104	1624	1595	3513	564	0	0	3011	1325	848	1230	1894	1343	818	1662	2173	522	3168	1238	1913	1057	634	1125	2746	851	1778	931	2009	1496	1723	1281	1505
429	2682	1058	3452	950	837	1140	1875	1505	2341	1249	717	1861	0	0	366	1424	2631	1107	1620	1593	3513	564	0	0	3007	1328	850	1230	1893	1343	815	1660	2173	522	3169	1238	1922	1055	635	1125	2746	851	1780	932	2009	1492	1721	1281	1510
430	2681	1058	3452	950	831	1136	1874	1504	2342	1249	717	1861	0	0	366	1424	2637	1109	1617	1590	3513	564	0	0	3004	1328	853	1230	1892	1342	812	1658	2173	522	3170	1238	1929	1052	636	1125	2747	851	1783	933	2007	1488	1718	1282	1513
431	2680	1057	3452	950	827	1132	1873	1504	2343	1249	717	1861	0	0	366	1424	2643	1114	1612	1585	3513	564	0	0	3002	1330	856	1230	1891	1342	810	1656	2173	522	3170	1237	1938	1049	637	1125	2747	851	1785	936	2006	1485	1715	1284	1515
432	2679	1057	3452	950	826	1127	1872	1504	2344	1248	717	1861	0	0	366	1424	2649	1122	1607	1578	3513	564	0	0	3000	1332	857	1231	1890	1342	808	1654	2174	522	3171	1237	1947	1047	638	1125	2747	851	1788	939	2007	1482	1712	1286	1518
433	2679	1057	3452	951	825	1122	1871	1503	2344	1247	717	1861	0	0	366	1424	2654	1129	1602	1569	3513	564	0	0	2998	1332	858	1232	1890	1342	806	1652	2175	521	3171	1236	1955	1045	638	1122	2747	851	1792	941	2009	1480	1709	1287	1522
434	2679	1057	3452	951	825	1114	1870	1503	2345	1245	716	1861	0	0	366	1424	2662	1135	1595	1561	3513	564	0	0	2997	1335	858	1232	1890	1342	805	1650	2177	521	3171	1236	1962	1043	639	1119	2747	852	1796	945	2011	1477	1707	1289	1528
435	2680	1057	3452	952	824	1106	1869	1503	2346	1244	716	1861	0	0	366	1424	2672	1139	1589	1550	3513	564	0	0	2997	1337	859	1232	1889	1342	804	1648	2179	521	3172	1236	1969	1041	639	1116	2747	852	1800	948	2011	1474	1704	1290	1533
436	2680	1057	3452	952	823	1099	1868	1503	2347	1243	716	1861	0	0	366	1424	2681	1143	1583	1537	3513	564	0	0	2997	1342	859	1232	1889	1342	803	1646	2181	520	3172	1235	1978	1039	640	1114	2747	852	1805	951	2012	1471	1702	1291	1537
437	2681	1056	3452	952	821	1090	1868	1503	2348	1242	716	1861	0	0	366	1424	2690	1148	1578	1523	3513	564	0	0	2997	1346	861	1231	1889	1342	803	1644	2182	516	3172	1235	1985	1037	644	1113	2747	852	1810	954	2013	1468	1698	1295	1539
438	2682	1055	3452	953	818	1083	1868	1503	2349	1241	716	1861	0	0	367	1424	2698	1154	1572	1509	3513	564	0	0	2997	1349	863	1230	1889	1342	802	1643	2182	513	3172	1234	1991	1035	649	1112	2747	852	1818	958	2014	1463	1694	1298	1544
439	2683	1053	3452	953	816	1076	1868	1502	2350	1239	716	1861	0	0	367	1424	2706	1158	1563	1492	3513	564	0	0	2997	1352	864	1229	1888	1341	800	1642	2183	510	3172	1233	1998	1033	654	1111	2747	852	1825	962	2015	1458	1690	1299	1550
440	2684	1051	3452	953	815	1070	1868	1502	2351	1239	716	1861	0	0	367	1424	2718	1160	1554	1472	3513	564	0	0	2997	1354	866	1228	1887	1341	798	1641	2184	507	3171	1233	2007	1032	658	1109	2747	852	1834	966	2016	1453	1685	1300	1556
441	2686	1049	3452	953	813	1065	1868	1502	2352	1238	716	1861	0	0	367	1424	2729	1161	1547	1452	3513	564	0	0	2997	1356	868	1227	1887	1341	796	1640	2185	505	3171	1233	2016	1031	662	1108	2747	852	1843	970	2016	1450	1680	1303	1562
442	2688	1047	3452	953	810	1060	1868	1502	2353	1235	716	1861	0	0	367	1424	2740	1161	1541	1433	3513	564	0	0	2997	1357	869	1226	1886	1341	795	1639	2185	503	3171	1233	2023	1031	665	1107	2747	852	1853	974	2016	1447	1676	1308	1566
443	2690	1045	3452	954	808	1056	1869	1502	2354	1232	716	1861	0	0	367	1424	2750	1161	1536	1422	3513	564	0	0	2997	1359	871	1225	1885	1340	793	1639	2185	500	3171	1233	2029	1031	667	1106	2747	852	1864	979	2015	1445	1672	1313	1571
444	2692	1043	3452	955	807	1052	1869	1502	2355	1230	716	1861	0	0	367	1424	2759	1159	1531	1402	3513	564	0	0	2995	1361	872	1225	1883	1340	792	1639	2185	499	3167	1233	2035	1032	669	1105	2747	852	1875	984	2014	1442	1668	1317	1576
445	2694	1042	3452	955	806	1049	1869	1502	2357	1225	716	1861	0	0	367	1425	2770	1155	1525	1382	3513	564	0	0	2993	1364	873	1226	1882	1339	791	1638	2185	498	3164	1232	2041	1034	671	1104	2747	852	1887	989	2012	1440	1664	1321	1583
446	2696	1041	3452	955	800	1048	1869	1504	2359	1222	716	1861	0	0	367	1425	2780	1151	1522	1358	3513	564	0	0	2992	1368	874	1226	1880	1339	788	1637	2185	497	3162	1231	2047	1035	672	1103	2747	852	1899	993	2012	1439	1660	1327	1589
447	2698	1040	3452	955	794	1047	1869	1506	2361	1220	716	1861	0	0	367	1425	2789	1146	1521	1337	3513	564	0	0	2991	1371	875	1226	1878	1339	786	1637	2185	496	3160	1230	2052	1036	674	1103	2748	854	1913	996	2012	1438	1656	1332	1594
448	2699	1039	3452	955	788	1047	1869	1507	2363	1218	716	1861	0	0	367	1425	2800	1141	1522	1315	3513	564	0	0	2990	1374	875	1226	1877	1338	786	1636	2185	495	3159	1230	2057	1039	675	1103	2748	855	1925	1000	2012	1436	1652	1337	1602
449	2700	1038	3452	955	781	1047	1869	1509	2364	1216	716	1861	0	0	367	1425	2809	1136	1525	1293	3513	564	0	0	2989	1376	876	1227	1876	1338	786	1636	2185	495	3161	1229	2063	1042	676	1102	2749	856	1938	1004	2012	1434	1649	1342	1610
450	2701	1038	3452	956	773	1047	1868	1510	2365	1214	716	1861	0	0	367	1425	2816	1130	1528	1271	3513	564	0	0	2988	1381	876	1228	1875	1338	786	1636	2186	495	3163	1229	2069	1045	677	1101	2750	856	1951	1007	2011	1432	1645	1346	1618
451	2703	1038	3452	956	760	1048	1866	1511	2366	1213	716	1861	0	0	367	1425	2822	1124	1531	1249	3513	564	0	0	2986	1385	876	1229	1874	1338	785	1636	2187	495	3165	1229	2074	1048	677	1098	2751	856	1963	1010	2010	1430	1642	1350	1624
452	2704	1038	3452	956	749	1049	1865	1511	2367	1212	716	1861	0	0	367	1427	2827	1118	1535	1229	3513	564	0	0	2984	1389	876	1230	1873	1336	784	1636	2188	495	3165	1229	2079	1051	677	1097	2751	856	1976	1015	2009	1429	1639	1354	1633
453	2705	1038	3452	956	742	1050	1864	1511	2369	1211	716	1861	0	0	367	1427	2830	1112	1541	1209	3513	564	0	0	2983	1394	876	1231	1872	1336	783	1636	2188	495	3165	1229	2084	1055	679	1097	2751	857	1988	1021	2008	1426	1637	1358	1641
454	2706	1038	3452	956	735	1051	1864	1512	2370	1210	716	1861	0	0	367	1427	2831	1105	1547	1187	3513	564	0	0	2983	1398	876	1232	1871	1336	782	1635	2188	495	3166	1229	2092	1057	679	1097	2751	857	1998	1026	2008	1423	1634	1362	1648
455	2707	1038	3452	956	729	1052	1865	1513	2370	1210	716	1861	0	0	367	1427	2831	1099	1552	1166	3513	564	0	0	2983	1402	876	1233	1870	1336	781	1634	2189	496	3168	1229	2100	1059	679	1097	2751	858	2006	1030	2008	1420	1629	1367	1655
456	2708	1038	3452	956	726	1053	1865	1514	2370	1210	716	1861	0	0	367	1427	2828	1092	1556	1148	3513	564	0	0	2982	1406	876	1234	1869	1337	778	1634	2190	497	3169	1229	2107	1062	679	1096	2751	858	2014	1033	2008	1416	1624	1372	1661
457	2708	1038	3452	956	721	1054	1865	1515	2370	1209	716	1861	0	0	367	1427	2826	1086	1560	1131	3513	564	0	0	2981	1410	876	1235	1869	1336	773	1633	2191	498	3167	1229	2115	1064	680	1096	2751	858	2022	1035	2007	1414	1620	1375	1667
458	2708	1038	3452	956	721	1055	1865	1516	2370	1209	716	1861	0	0	367	1427	2823	1081	1564	1117	3513	564	0	0	2981	1413	876	1235	1869	1335	769	1633	2193	498	3167	1229	2121	1069	679	1092	2751	857	2028	1036	2006	1412	1617	1378	1671
459	2708	1038	3452	956	721	1056	1865	1517	2370	1209	716	1861	0	0	367	1427	2819	1074	1567	1104	3513	564	0	0	2981	1416	875	1236	1870	1334	765	1633	2194	498	3165	1230	2127	1074	677	1091	2751	858	2034	1038	2006	1411	1614	1380	1677
460	2710	1038	3452	956	722	1057	1866	1517	2370	1209	716	1861	0	0	367	1427	2815	1066	1570	1094	3513	564	0	0	2980	1420	875	1236	1870	1332	762	1633	2195	498	3165	1230	2134	1079	676	1090	2751	859	2039	1038	2006	1408	1610	1383	1681
461	2710	1038	3452	956	723	1058	1866	1517	2370	1210	716	1861	0	0	367	1427	2811	1058	1572	1086	3513	564	0	0	2979	1423	875	1236	1870	1331	759	1633	2196	498	3164	1231	2144	1082	675	1089	2751	858	2042	1040	2006	1406	1605	1385	1686
462	2710	1038	3452	956	723	1060	1866	1517	2370	1210	716	1861	0	0	367	1427	2807	1051	1573	1077	3513	564	0	0	2978	1425	874	1236	1871	1330	756	1633	2197	499	3164	1231	2154	1084	674	1089	2751	857	2045	1041	2008	1401	1601	1388	1690
463	2709	1036	3452	956	725	1064	1865	1516	2370	1210	716	1861	0	0	367	1427	2802	1045	1575	1069	3513	564	0	0	2978	1427	874	1236	1873	1329	754	1633	2197	499	3164	1231	2163	1086	674	1089	2751	857	2047	1044	2010	1396	1597	1390	1694
464	2708	1035	3452	956	728	1069	1865	1516	2370	1210	716	1861	0	0	367	1427	2798	1041	1576	1063	3513	564	0	0	2978	1429	874	1236	1875	1329	752	1633	2198	499	3164	1231	2171	1089	673	1089	2752	856	2051	1046	2011	1389	1593	1392	1700
465	2708	1033	3452	956	732	1074	1865	1516	2370	1210	716	1861	0	0	367	1427	2794	1040	1579	1053	3513	564	0	0	2977	1430	874	1236	1876	1329	750	1633	2198	499	3164	1231	2178	1093	673	1089	2753	855	2054	1049	2013	1384	1589	1394	1705
466	2708	1033	3452	956	735	1081	1865	1516	2370	1210	716	1861	0	0	367	1427	2791	1040	1584	1046	3513	564	0	0	2976	1431	873	1236	1876	1329	748	1633	2200	499	3162	1231	2183	1097	673	1089	2753	855	2056	1053	2012	1379	1586	1397	1710
467	2707	1034	3452	955	738	1089	1864	1516	2370	1210	716	1861	0	0	367	1427	2788	1041	1588	1040	3513	564	0	0	2975	1431	873	1236	1876	1329	747	1633	2202	499	3162	1231	2187	1101	673	1089	2753	856	2061	1057	2011	1375	1584	1399	1715
468	2707	1035	3452	955	740	1096	1863	1516	2370	1210	716	1861	0	0	367	1427	2788	1043	1591	1036	3513	564	0	0	2974	1432	873	1236	1876	1329	746	1633	2204	499	3162	1231	2190	1103	673	1088	2752	856	2066	1061	2013	1369	1582	1402	1720
469	2706	1036	3452	955	736	1103	1864	1516	2370	1210	716	1861	0	0	367	1427	2788	1046	1594	1031	3513	564	0	0	2973	1432	873	1236	1876	1328	745	1633	2205	499	3162	1231	2192	1102	673	1087	2751	855	2071	1065	2016	1368	1581	1402	1726
470	2706	1037	3452	955	733	1111	1865	1516	2370	1210	716	1861	0	0	367	1427	2788	1050	1597	1024	3513	564	0	0	2973	1431	873	1236	1876	1327	745	1633	2206	499	3162	1231	2193	1102	673	1086	2751	855	2077	1069	2018	1366	1580	1402	1733
471	2706	1037	3452	954	731	1121	1867	1516	2370	1210	716	1861	0	0	367	1427	2788	1055	1599	1019	3513	564	0	0	2973	1431	873	1236	1876	1327	744	1633	2207	499	3162	1231	2193	1102	672	1086	2751	855	2083	1075	2019	1365	1579	1402	1740
472	2706	1037	3452	954	728	1130	1867	1515	2370	1210	716	1861	0	0	367	1427	2788	1061	1600	1015	3513	564	0	0	2973	1430	873	1237	1876	1326	744	1634	2206	499	3162	1231	2193	1101	672	1086	2751	855	2088	1081	2020	1364	1579	1402	1746
473	2706	1038	3452	954	724	1139	1867	1515	2370	1210	716	1861	0	0	367	1427	2789	1067	1600	1010	3513	564	0	0	2973	1429	873	1237	1876	1325	745	1635	2205	499	3162	1231	2194	1100	672	1086	2751	854	2092	1089	2020	1364	1579	1402	1751
474	2708	1039	3452	954	721	1147	1868	1514	2370	1210	716	1861	0	0	367	1427	2790	1074	1601	1006	3513	564	0	0	2974	1428	873	1237	1876	1325	745	1636	2206	499	3162	1231	2194	1099	672	1082	2751	854	2097	1095	2020	1364	1579	1402	1758
475	2711	1042	3452	955	716	1154	1869	1512	2370	1210	716	1861	0	0	367	1427	2792	1080	1603	1001	3513	564	0	0	2975	1427	873	1237	1875	1326	745	1638	2207	500	3162	1231	2193	1098	674	1078	2751	853	2099	1101	2020	1365	1580	1403	1764
476	2709	1042	3452	955	708	1161	1869	1510	2371	1210	716	1861	0	0	367	1427	2795	1088	1604	995	3513	564	0	0	2975	1426	873	1237	1874	1326	744	1639	2206	500	3162	1231	2191	1098	676	1074	2751	853	2104	1108	2019	1365	1580	1404	1770
477	2707	1042	3452	955	701	1168	1869	1510	2372	1210	716	1861	0	0	367	1427	2799	1096	1604	989	3513	564	0	0	2975	1425	872	1237	1873	1326	744	1640	2205	500	3162	1231	2190	1097	678	1071	2752	853	2106	1114	2018	1365	1581	1405	1776
478	2705	1042	3452	954	695	1175	1869	1510	2373	1210	716	1861	0	0	367	1426	2805	1104	1602	981	3513	564	0	0	2976	1424	871	1238	1872	1327	745	1642	2203	499	3162	1231	2190	1096	681	1068	2753	853	2107	1120	2017	1365	1582	1406	1782
479	2704	1042	3452	953	687	1182	1869	1510	2374	1210	716	1861	0	0	367	1425	2813	1111	1600	973	3513	564	0	0	2977	1423	871	1239	1872	1327	745	1645	2202	499	3162	1231	2190	1092	685	1066	2753	853	2107	1126	2016	1365	1584	1406	1788
480	2704	1043	3452	953	680	1188	1869	1510	2373	1210	716	1861	0	0	367	1425	2821	1118	1598	965	3513	564	0	0	2977	1423	871	1240	1872	1329	745	1648	2201	498	3162	1231	2191	1088	688	1063	2754	853	2108	1132	2016	1363	1586	1406	1794
481	2704	1043	3452	952	672	1193	1869	1510	2372	1210	716	1861	0	0	367	1425	2830	1126	1595	955	3513	564	0	0	2976	1423	871	1241	1872	1329	745	1650	2198	498	3162	1231	2191	1083	691	1061	2754	853	2108	1140	2018	1361	1589	1406	1799
482	2704	1045	3452	952	660	1196	1869	1510	2372	1210	716	1861	0	0	366	1425	2841	1135	1592	944	3513	564	0	0	2976	1422	871	1241	1873	1331	745	1651	2196	497	3162	1231	2192	1079	693	1059	2754	853	2110	1147	2019	1359	1592	1407	1804
483	2703	1044	3452	952	649	1199	1869	1508	2371	1210	716	1861	0	0	366	1425	2851	1143	1589	935	3513	564	0	0	2976	1422	871	1240	1874	1333	745	1653	2193	496	3162	1231	2193	1076	695	1058	2754	853	2110	1156	2019	1357	1595	1408	1810
484	2701	1044	3452	952	640	1201	1870	1506	2372	1211	716	1861	0	0	366	1425	2865	1150	1585	924	3513	564	0	0	2976	1422	870	1241	1875	1335	745	1655	2191	495	3162	1231	2193	1072	698	1057	2754	853	2113	1162	2019	1355	1598	1408	1817
485	2699	1044	3452	952	633	1201	1870	1505	2371	1212	716	1861	0	0	366	1425	2878	1157	1582	908	3513	564	0	0	2976	1422	871	1242	1875	1337	745	1657	2189	494	3162	1231	2195	1068	701	1057	2754	853	2112	1170	2018	1353	1600	1408	1824
486	2697	1043	3452	952	627	1199	1870	1500	2371	1212	717	1861	0	0	366	1425	2892	1164	1582	892	3513	564	0	0	2976	1422	873	1243	1875	1339	745	1658	2187	492	3162	1231	2198	1064	703	1057	2754	853	2111	1179	2018	1350	1602	1409	1831
487	2695	1043	3452	952	622	1197	1870	1496	2372	1212	717	1861	0	0	366	1425	2906	1170	1582	878	3513	564	0	0	2977	1422	875	1244	1874	1340	745	1659	2186	490	3163	1231	2201	1061	705	1057	2754	853	2110	1187	2017	1348	1604	1411	1837
488	2690	1042	3452	953	616	1195	1870	1492	2373	1213	717	1861	0	0	366	1425	2919	1174	1583	863	3513	564	0	0	2977	1423	877	1245	1874	1341	745	1659	2185	486	3163	1231	2204	1058	707	1057	2753	853	2108	1194	2017	1348	1606	1413	1844
489	2686	1042	3452	954	611	1192	1868	1489	2374	1213	717	1861	0	0	366	1424	2932	1178	1584	850	3513	564	0	0	2977	1423	879	1246	1874	1342	746	1660	2184	482	3163	1231	2207	1055	708	1057	2752	852	2106	1200	2016	1348	1607	1416	1854
490	2682	1041	3452	954	609	1189	1868	1487	2375	1213	717	1861	0	0	366	1424	2945	1181	1585	839	3513	564	0	0	2977	1424	880	1246	1875	1342	746	1661	2183	478	3163	1231	2209	1053	708	1058	2751	852	2103	1206	2016	1349	1608	1417	1863
491	2678	1040	3452	954	608	1186	1868	1485	2376	1213	717	1861	0	0	366	1423	2956	1183	1590	829	3513	564	0	0	2976	1426	881	1247	1875	1342	746	1661	2182	475	3163	1231	2212	1051	708	1058	2750	852	2100	1210	2015	1350	1609	1418	1873
492	2675	1038	3452	954	606	1181	1868	1483	2377	1213	717	1861	0	0	366	1423	2965	1186	1596	821	3513	564	0	0	2975	1428	882	1248	1875	1341	746	1661	2181	472	3161	1231	2215	1047	708	1058	2750	852	2097	1213	2015	1351	1609	1419	1882
493	2672	1037	3452	954	604	1177	1868	1481	2378	1214	717	1861	0	0	366	1423	2972	1188	1602	815	3513	564	0	0	2976	1428	883	1249	1875	1340	746	1661	2180	471	3161	1231	2217	1044	708	1058	2750	852	2094	1216	2015	1352	1609	1420	1892
494	2670	1036	3452	954	603	1171	1868	1483	2379	1214	717	1861	0	0	366	1422	2978	1190	1607	812	3513	564	0	0	2976	1428	883	1249	1875	1339	746	1661	2178	470	3161	1231	2220	1041	708	1059	2750	852	2091	1218	2015	1352	1608	1422	1903
495	2669	1036	3452	954	599	1164	1868	1485	2379	1214	717	1861	0	0	366	1422	2982	1191	1612	809	3513	564	0	0	2976	1428	883	1249	1875	1339	747	1663	2177	469	3161	1231	2222	1039	708	1060	2750	852	2089	1221	2015	1352	1607	1426	1913
496	2669	1036	3452	955	598	1157	1868	1486	2379	1214	717	1861	0	0	366	1421	2985	1192	1617	808	3513	564	0	0	2976	1428	883	1250	1874	1338	748	1664	2176	468	3161	1231	2225	1037	708	1060	2750	852	2086	1224	2016	1352	1606	1429	1925
497	2667	1036	3452	955	597	1150	1868	1486	2379	1215	717	1861	0	0	366	1421	2987	1192	1621	808	3513	564	0	0	2976	1428	883	1251	1874	1338	748	1666	2174	467	3161	1231	2229	1035	708	1060	2750	854	2082	1226	2017	1353	1604	1432	1937
498	2664	1035	3452	955	595	1143	1869	1486	2379	1216	717	1861	0	0	366	1421	2989	1192	1624	808	3513	564	0	0	2976	1429	883	1251	1874	1338	749	1667	2173	467	3162	1232	2233	1034	708	1060	2750	854	2078	1229	2018	1354	1603	1435	1948
499	2661	1034	3452	955	593	1134	1870	1486	2379	1216	717	1861	0	0	366	1422	2991	1192	1627	810	3513	564	0	0	2976	1429	883	1252	1874	1337	749	1668	2172	467	3163	1233	2236	1033	708	1061	2750	854	2075	1231	2019	1354	1601	1443	1958
500	2659	1033	3452	955	591	1125	1870	1486	2379	1216	717	1861	0	0	366	1422	2992	1191	1629	812	3513	564	0	0	2976	1429	883	1253	1875	1337	750	1668	2171	467	3163	1233	2240	1032	708	1061	2750	854	2072	1234	2023	1354	1599	1451	1966
501	2657	1032	3452	955	591	1117	1870	1485	2379	1216	717	1861	0	0	365	1422	2991	1191	1630	814	3513	564	0	0	2975	1430	883	1253	1875	1336	751	1669	2169	467	3163	1234	2243	1032	707	1062	2750	854	2070	1237	2026	1354	1598	1458	1974
502	2656	1031	3452	955	590	1110	1870	1484	2379	1216	717	1861	0	0	365	1423	2990	1191	1632	816	3513	564	0	0	2974	1431	882	1253	1875	1336	751	1670	2167	466	3164	1234	2246	1032	707	1065	2750	854	2068	1240	2027	1354	1596	1465	1983
503	2655	1030	3452	955	591	1104	1871	1483	2379	1216	717	1861	0	0	365	1423	2988	1191	1633	818	3513	564	0	0	2974	1432	882	1253	1876	1336	752	1670	2165	466	3165	1236	2252	1033	706	1067	2751	854	2066	1242	2028	1354	1595	1472	1991
504	2654	1029	3452	955	591	1099	1871	1482	2379	1216	717	1861	0	0	365	1423	2986	1191	1634	820	3513	564	0	0	2973	1433	882	1252	1876	1335	752	1670	2163	466	3165	1238	2257	1034	705	1071	2752	853	2065	1243	2028	1354	1594	1476	1997
505	2653	1027	3452	955	593	1094	1872	1481	2379	1216	717	1861	0	0	365	1423	2984	1191	1635	822	3513	564	0	0	2971	1435	882	1251	1876	1334	752	1670	2161	466	3165	1240	2262	1036	704	1074	2753	852	2064	1244	2031	1354	1593	1480	2001
506	2652	1023	3452	955	596	1090	1873	1482	2377	1216	717	1861	0	0	365	1423	2982	1191	1636	824	3513	564	0	0	2969	1436	881	1250	1876	1333	752	1670	2159	466	3165	1242	2268	1038	703	1077	2754	851	2063	1245	2030	1353	1593	1489	2005
507	2652	1020	3452	955	599	1087	1873	1483	2375	1216	717	1861	0	0	365	1423	2980	1192	1636	827	3513	564	0	0	2966	1436	881	1249	1876	1332	752	1670	2157	467	3166	1244	2272	1040	702	1080	2755	851	2062	1245	2030	1352	1593	1497	2008
508	2652	1017	3452	955	603	1084	1873	1484	2373	1216	717	1861	0	0	365	1423	2978	1193	1635	829	3513	564	0	0	2963	1438	881	1248	1876	1331	752	1670	2155	468	3167	1246	2275	1041	701	1083	2756	851	2060	1245	2030	1351	1593	1505	2012
509	2652	1014	3452	954	607	1081	1872	1486	2372	1216	717	1861	0	0	365	1423	2976	1195	1633	831	3513	564	0	0	2961	1438	880	1248	1876	1330	753	1670	2153	469	3168	1247	2281	1041	700	1086	2756	850	2059	1245	2032	1350	1593	1512	2013
510	2653	1012	3452	953	611	1078	1871	1486	2371	1216	717	1861	0	0	364	1425	2975	1197	1631	834	3513	564	0	0	2958	1438	879	1248	1876	1330	753	1670	2152	470	3169	1248	2286	1041	698	1089	2756	850	2058	1245	2032	1349	1593	1520	2013
511	2654	1009	3452	952	616	1074	1870	1488	2370	1216	717	1861	0	0	363	1427	2974	1199	1629	837	3513	564	0	0	2956	1438	878	1247	1876	1330	753	1671	2150	470	3170	1250	2290	1042	696	1090	2756	850	2057	1244	2032	1347	1597	1527	2013
512	2655	1007	3452	952	621	1070	1870	1490	2369	1216	717	1861	0	0	363	1427	2973	1201	1627	839	3513	564	0	0	2954	1436	878	1246	1876	1330	752	1672	2147	471	3170	1252	2297	1042	693	1092	2756	849	2056	1243	2028	1346	1603	1533	2018
513	2653	1005	3452	952	625	1066	1870	1492	2368	1216	717	1861	0	0	363	1427	2972	1202	1625	840	3513	564	0	0	2952	1433	877	1245	1876	1330	751	1673	2144	471	3170	1254	2304	1043	691	1094	2756	849	2055	1243	2026	1345	1608	1538	2016
514	2652	1002	3452	952	630	1058	1870	1493	2367	1216	717	1861	0	0	363	1427	2971	1203	1623	841	3513	564	0	0	2950	1431	877	1244	1876	1330	751	1673	2139	471	3170	1256	2311	1043	689	1095	2756	848	2053	1244	2027	1344	1612	1542	2014
515	2651	999	3452	952	635	1051	1870	1494	2368	1216	717	1861	0	0	363	1427	2971	1203	1621	842	3513	564	0	0	2947	1429	877	1243	1876	1330	751	1673	2134	471	3170	1258	2318	1043	688	1096	2756	847	2051	1245	2029	1344	1615	1546	2012
516	2650	996	3452	951	641	1045	1870	1495	2369	1216	717	1861	0	0	363	1427	2971	1202	1619	842	3513	564	0	0	2945	1428	877	1243	1876	1330	751	1674	2129	470	3170	1260	2326	1041	688	1098	2756	846	2049	1246	2030	1343	1619	1551	2009
517	2649	993	3452	951	646	1040	1870	1496	2370	1216	717	1861	0	0	363	1427	2971	1202	1618	843	3513	564	0	0	2943	1427	877	1243	1876	1330	751	1675	2125	469	3171	1261	2332	1039	689	1103	2756	845	2047	1247	2030	1342	1624	1557	2008
518	2649	990	3452	951	651	1035	1870	1497	2371	1216	717	1861	0	0	363	1427	2971	1202	1617	843	3513	564	0	0	2940	1426	877	1243	1876	1330	752	1676	2120	468	3171	1262	2339	1037	689	1107	2755	844	2047	1245	2029	1341	1629	1562	2006
519	2648	988	3452	951	656	1031	1870	1496	2371	1216	717	1861	0	0	363	1427	2971	1201	1617	842	3513	564	0	0	2936	1426	876	1242	1876	1330	753	1676	2116	468	3171	1263	2347	1037	689	1111	2754	843	2046	1245	2028	1340	1634	1566	2004
520	2648	985	3452	951	661	1027	1870	1495	2372	1216	717	1861	0	0	363	1427	2972	1200	1618	841	3513	564	0	0	2932	1425	875	1242	1876	1330	754	1676	2112	468	3171	1264	2358	1036	689	1114	2754	842	2046	1246	2026	1340	1638	1571	2003
521	2648	982	3452	951	666	1024	1870	1495	2373	1216	717	1861	0	0	363	1427	2972	1199	1619	840	3513	564	0	0	2929	1424	875	1242	1876	1330	753	1677	2108	469	3171	1265	2368	1035	689	1117	2754	842	2046	1246	2025	1340	1643	1574	2002
522	2647	978	3452	951	673	1021	1870	1496	2374	1216	717	1861	0	0	363	1427	2973	1198	1620	839	3513	564	0	0	2925	1423	875	1242	1876	1330	753	1677	2105	469	3171	1266	2378	1035	688	1121	2754	842	2045	1246	2022	1340	1648	1577	2000
523	2646	975	3452	951	680	1018	1870	1497	2374	1216	717	1861	0	0	362	1427	2975	1197	1622	838	3513	564	0	0	2922	1422	874	1243	1876	1330	752	1680	2102	468	3171	1267	2386	1036	687	1124	2754	842	2043	1247	2020	1340	1653	1578	1999
524	2645	973	3452	951	686	1015	1870	1497	2375	1216	717	1861	0	0	362	1427	2976	1195	1623	837	3513	564	0	0	2919	1422	874	1244	1876	1331	751	1682	2100	468	3171	1266	2393	1037	687	1127	2754	842	2042	1247	2018	1338	1658	1579	1999
525	2644	968	3452	951	692	1011	1870	1497	2375	1216	717	1861	0	0	362	1427	2978	1195	1625	838	3513	564	0	0	2916	1422	874	1244	1876	1331	751	1684	2098	468	3171	1267	2400	1040	684	1129	2754	841	2041	1247	2017	1336	1662	1579	2002
526	2642	965	3452	951	699	1007	1870	1496	2375	1216	717	1861	0	0	362	1427	2980	1196	1626	839	3513	564	0	0	2913	1421	874	1245	1876	1331	750	1686	2096	468	3171	1268	2407	1043	681	1130	2754	840	2040	1248	2016	1334	1665	1579	2005
527	2641	962	3452	952	706	1003	1870	1496	2375	1216	717	1861	0	0	362	1427	2983	1196	1628	839	3513	564	0	0	2910	1420	874	1246	1875	1330	750	1689	2095	468	3171	1269	2414	1044	679	1131	2754	839	2039	1249	2014	1332	1667	1578	2010
528	2639	960	3452	953	712	1000	1870	1495	2376	1216	717	1861	0	0	362	1427	2988	1195	1629	839	3513	564	0	0	2906	1419	874	1246	1874	1331	750	1691	2093	467	3171	1270	2421	1047	677	1132	2754	838	2038	1250	2012	1330	1668	1577	2017
529	2637	956	3452	954	717	998	1867	1494	2377	1216	717	1861	0	0	362	1427	2996	1194	1629	839	3513	564	0	0	2902	1418	874	1246	1874	1331	750	1694	2089	466	3171	1270	2430	1050	676	1134	2754	838	2038	1249	2010	1328	1668	1576	2025
530	2636	951	3452	954	722	997	1867	1494	2377	1216	717	1861	0	0	362	1427	3002	1192	1630	839	3513	564	0	0	2895	1418	875	1246	1874	1331	751	1697	2084	466	3171	1271	2437	1052	673	1136	2755	837	2038	1248	2008	1327	1668	1573	2033
531	2634	946	3452	954	726	995	1867	1494	2378	1216	717	1861	0	0	362	1428	3008	1190	1633	842	3513	564	0	0	2886	1418	876	1246	1874	1331	753	1699	2077	465	3171	1270	2444	1055	674	1138	2755	837	2038	1246	2007	1326	1667	1573	2040
532	2633	942	3452	954	729	994	1867	1494	2378	1216	717	1861	0	0	362	1428	3014	1187	1636	844	3513	564	0	0	2877	1418	877	1246	1874	1331	755	1701	2070	465	3171	1271	2453	1057	674	1140	2755	837	2037	1244	2007	1325	1664	1573	2048
533	2632	937	3452	954	731	993	1865	1493	2379	1216	716	1861	0	0	362	1427	3021	1185	1638	845	3513	564	0	0	2870	1418	878	1246	1874	1331	757	1703	2062	466	3171	1272	2463	1060	673	1142	2756	837	2037	1242	2006	1325	1661	1572	2057
534	2632	933	3452	954	736	993	1864	1493	2380	1216	716	1861	0	0	362	1427	3028	1183	1640	846	3513	564	0	0	2864	1418	879	1246	1874	1331	759	1705	2055	467	3171	1273	2473	1062	673	1143	2757	837	2036	1240	2006	1328	1658	1572	2066
535	2631	929	3452	954	741	992	1863	1493	2380	1216	716	1861	0	0	361	1427	3036	1179	1642	848	3513	564	0	0	2859	1419	880	1246	1874	1331	760	1707	2050	467	3170	1272	2483	1064	673	1145	2757	837	2036	1239	2006	1331	1654	1571	2076
536	2630	926	3452	954	746	992	1862	1493	2380	1216	716	1861	0	0	361	1427	3043	1173	1643	849	3513	564	0	0	2855	1419	881	1246	1874	1331	761	1709	2046	466	3170	1273	2492	1066	673	1147	2757	837	2036	1238	2007	1334	1650	1570	2084
537	2629	921	3453	955	750	991	1861	1492	2380	1216	716	1861	0	0	361	1426	3052	1168	1642	850	3513	564	0	0	2853	1420	882	1246	1874	1331	763	1713	2042	466	3170	1271	2498	1071	673	1149	2757	837	2036	1237	2007	1336	1646	1569	2091
538	2628	917	3453	955	754	991	1862	1491	2380	1216	716	1861	0	0	361	1426	3060	1160	1641	851	3513	564	0	0	2850	1420	882	1247	1874	1331	765	1717	2039	466	3173	1268	2504	1076	674	1152	2757	837	2036	1236	2007	1337	1642	1568	2100
539	2628	913	3453	955	759	990	1862	1491	2380	1216	716	1861	0	0	361	1426	3068	1153	1641	851	3513	564	0	0	2847	1420	882	1247	1874	1331	767	1720	2037	467	3173	1268	2508	1081	674	1155	2757	837	2035	1235	2007	1338	1638	1567	2109
540	2628	911	3453	955	767	988	1861	1490	2380	1216	716	1861	0	0	361	1426	3075	1147	1640	851	3513	564	0	0	2842	1421	883	1248	1874	1331	768	1723	2034	468	3173	1268	2512	1086	675	1157	2758	838	2034	1234	2006	1339	1634	1566	2118
541	2628	909	3453	955	774	987	1861	1490	2380	1216	716	1861	0	0	361	1426	3082	1140	1639	851	3513	564	0	0	2837	1422	883	1249	1874	1331	770	1725	2028	468	3173	1268	2517	1092	676	1159	2758	838	2034	1235	2007	1340	1630	1563	2126
542	2628	908	3453	955	781	984	1860	1488	2380	1216	716	1861	0	0	361	1426	3088	1130	1638	851	3513	564	0	0	2833	1423	883	1250	1874	1331	771	1727	2021	469	3173	1268	2523	1097	677	1161	2758	838	2034	1235	2008	1341	1626	1558	2134
543	2628	907	3453	955	788	980	1860	1487	2380	1216	716	1861	0	0	361	1425	3093	1120	1638	851	3513	564	0	0	2829	1424	884	1250	1874	1331	772	1729	2014	470	3173	1268	2529	1103	678	1162	2758	838	2034	1236	2007	1341	1623	1554	2140
544	2628	907	3453	955	794	976	1861	1486	2380	1216	716	1861	0	0	361	1425	3098	1111	1637	851	3513	564	0	0	2823	1426	885	1250	1875	1332	773	1731	2008	470	3173	1268	2533	1109	679	1164	2758	838	2034	1236	2007	1341	1621	1551	2146
545	2629	907	3453	955	799	971	1862	1486	2381	1216	716	1861	0	0	361	1425	3102	1102	1637	852	3513	564	0	0	2815	1428	886	1250	1876	1333	773	1733	2002	471	3173	1268	2537	1115	680	1165	2758	838	2034	1236	2008	1342	1619	1548	2154
546	2630	909	3453	954	807	965	1863	1486	2382	1216	716	1861	0	0	361	1425	3106	1095	1636	852	3513	564	0	0	2808	1430	887	1250	1876	1333	773	1736	1996	472	3169	1270	2540	1123	681	1166	2758	838	2031	1236	2008	1343	1618	1545	2161
547	2631	909	3453	954	814	959	1863	1486	2382	1216	716	1861	0	0	361	1425	3111	1088	1636	853	3513	564	0	0	2801	1432	888	1250	1877	1334	774	1739	1991	473	3169	1270	2543	1132	682	1167	2758	838	2029	1238	2008	1343	1617	1542	2168
548	2631	909	3453	954	821	954	1862	1486	2382	1216	716	1861	0	0	361	1425	3115	1081	1635	854	3513	564	0	0	2793	1435	889	1250	1878	1335	775	1741	1987	473	3169	1270	2546	1140	683	1167	2758	838	2026	1239	2008	1344	1615	1539	2175
549	2631	909	3453	954	828	947	1863	1486	2382	1216	716	1861	0	0	362	1425	3119	1072	1634	854	3513	564	0	0	2787	1439	890	1250	1878	1335	776	1743	1983	473	3169	1270	2551	1149	684	1166	2758	838	2024	1240	2007	1347	1613	1536	2181
550	2631	909	3453	954	834	941	1864	1486	2382	1216	716	1861	0	0	363	1425	3122	1064	1633	854	3513	564	0	0	2781	1443	890	1250	1878	1336	777	1744	1980	473	3169	1270	2558	1157	684	1166	2758	838	2022	1241	2007	1350	1611	1534	2186
551	2632	910	3453	954	839	936	1863	1486	2382	1216	716	1861	0	0	363	1425	3127	1057	1633	854	3513	564	0	0	2777	1447	890	1249	1878	1337	779	1745	1978	473	3169	1270	2564	1164	687	1167	2758	838	2020	1242	2006	1351	1610	1532	2191
552	2632	912	3453	954	846	932	1863	1486	2382	1216	716	1861	0	0	363	1425	3132	1052	1633	854	3513	564	0	0	2772	1450	890	1249	1877	1336	780	1746	1976	473	3169	1270	2570	1172	689	1169	2758	838	2018	1242	2008	1352	1609	1528	2196
553	2632	914	3453	954	852	928	1863	1486	2382	1215	716	1861	0	0	363	1425	3136	1048	1633	856	3513	564	0	0	2768	1454	889	1248	1877	1335	781	1747	1974	472	3169	1270	2575	1181	691	1172	2758	839	2017	1243	2010	1353	1607	1524	2201
554	2632	916	3453	954	857	925	1864	1486	2382	1215	716	1861	0	0	363	1425	3139	1045	1633	857	3513	564	0	0	2764	1458	889	1248	1877	1334	782	1749	1967	472	3166	1271	2581	1191	692	1174	2758	840	2016	1243	2011	1353	1605	1521	2206
555	2633	918	3453	954	861	923	1865	1486	2382	1215	716	1861	0	0	363	1425	3141	1042	1633	857	3513	564	0	0	2760	1460	890	1247	1877	1335	782	1751	1960	472	3163	1272	2587	1200	694	1175	2758	841	2015	1244	2015	1352	1603	1518	2211
556	2634	918	3453	954	865	921	1865	1486	2382	1215	716	1861	0	0	363	1425	3144	1040	1633	860	3513	564	0	0	2758	1461	891	1247	1877	1334	782	1753	1954	473	3162	1272	2591	1209	696	1177	2758	842	2014	1245	2020	1353	1600	1515	2216
557	2634	918	3453	954	869	919	1866	1486	2382	1215	716	1861	0	0	363	1425	3147	1038	1633	861	3513	564	0	0	2757	1462	892	1247	1877	1333	783	1754	1948	473	3160	1273	2596	1217	698	1179	2758	842	2013	1245	2025	1355	1597	1515	2222
558	2634	918	3453	954	872	917	1866	1486	2382	1215	716	1861	0	0	363	1425	3148	1037	1633	860	3513	564	0	0	2756	1463	892	1247	1876	1332	785	1755	1941	473	3158	1274	2603	1224	699	1182	2758	842	2012	1246	2029	1359	1595	1513	2228
559	2635	918	3453	954	874	916	1866	1486	2382	1215	716	1861	0	0	363	1425	3149	1037	1632	859	3513	564	0	0	2756	1464	892	1247	1876	1331	786	1756	1934	475	3157	1275	2609	1231	700	1185	2759	842	2012	1247	2033	1363	1593	1512	2235
560	2636	917	3453	954	877	915	1866	1486	2382	1215	716	1861	0	0	363	1425	3151	1037	1630	860	3513	564	0	0	2756	1464	893	1247	1875	1330	787	1758	1928	476	3156	1276	2614	1237	701	1187	2759	842	2012	1249	2037	1366	1591	1510	2241
561	2637	917	3453	954	882	913	1865	1485	2382	1215	716	1861	0	0	363	1425	3152	1039	1629	859	3513	564	0	0	2757	1466	894	1247	1875	1328	789	1760	1924	478	3155	1277	2619	1242	701	1189	2759	842	2012	1250	2040	1368	1589	1508	2247
562	2637	917	3453	954	886	912	1864	1484	2382	1215	716	1861	0	0	363	1425	3153	1041	1629	858	3513	564	0	0	2757	1468	894	1247	1875	1326	791	1761	1920	479	3154	1278	2625	1245	701	1190	2759	841	2012	1252	2045	1371	1585	1506	2256
563	2638	920	3453	954	890	913	1865	1483	2382	1215	716	1861	0	0	363	1425	3155	1044	1630	859	3513	564	0	0	2758	1470	894	1247	1874	1325	793	1762	1915	481	3156	1279	2630	1247	701	1191	2759	840	2012	1254	2053	1373	1581	1503	2264
564	2639	924	3453	954	894	915	1866	1482	2382	1215	716	1861	0	0	363	1425	3158	1047	1630	860	3513	564	0	0	2757	1473	894	1247	1873	1324	794	1763	1910	483	3155	1280	2635	1251	701	1192	2760	840	2013	1256	2061	1372	1578	1500	2274
565	2641	928	3453	954	898	916	1867	1481	2382	1215	716	1861	0	0	363	1425	3162	1050	1630	861	3513	564	0	0	2757	1476	895	1247	1872	1323	795	1764	1903	485	3157	1280	2641	1255	700	1194	2760	840	2014	1258	2068	1371	1575	1497	2283
566	2643	931	3453	954	900	917	1867	1480	2382	1215	716	1861	0	0	363	1425	3166	1053	1631	862	3513	564	0	0	2757	1479	896	1247	1872	1321	796	1765	1895	487	3157	1280	2649	1258	699	1196	2760	840	2015	1259	2075	1370	1572	1495	2293
567	2646	934	3453	954	903	919	1868	1480	2382	1216	716	1861	0	0	363	1425	3170	1055	1631	863	3513	564	0	0	2757	1483	897	1247	1873	1319	797	1766	1888	489	3157	1280	2658	1261	698	1197	2760	839	2015	1260	2081	1368	1570	1494	2304
568	2649	936	3453	954	910	921	1868	1480	2381	1217	716	1861	0	0	363	1425	3173	1057	1632	863	3513	564	0	0	2757	1488	898	1247	1873	1317	798	1767	1882	490	3157	1277	2665	1264	697	1199	2760	838	2015	1261	2089	1363	1567	1493	2314
569	2652	937	3453	955	917	922	1868	1480	2380	1218	716	1861	0	0	363	1425	3177	1057	1633	862	3513	564	0	0	2756	1493	899	1247	1873	1317	799	1768	1875	491	3156	1274	2673	1266	697	1201	2760	837	2016	1262	2096	1359	1564	1492	2325
570	2655	938	3453	955	924	924	1868	1480	2379	1219	716	1861	0	0	363	1424	3181	1056	1633	861	3513	564	0	0	2755	1496	900	1247	1873	1317	800	1770	1869	492	3156	1274	2682	1269	698	1202	2760	837	2017	1263	2102	1355	1562	1491	2335
571	2657	939	3453	955	931	925	1868	1480	2378	1219	716	1861	0	0	363	1424	3185	1056	1633	860	3513	564	0	0	2753	1499	901	1247	1874	1316	802	1772	1862	492	3156	1274	2689	1274	700	1203	2761	837	2018	1263	2106	1350	1558	1489	2345
572	2659	939	3453	955	938	926	1868	1480	2377	1219	716	1861	0	0	363	1424	3188	1056	1633	861	3513	564	0	0	2751	1502	901	1248	1875	1314	803	1774	1856	492	3156	1274	2698	1276	701	1203	2761	837	2019	1263	2115	1345	1551	1488	2354
573	2661	940	3453	955	945	927	1868	1480	2377	1220	716	1861	0	0	363	1424	3196	1056	1633	862	3513	564	0	0	2749	1502	902	1249	1875	1315	804	1777	1852	492	3156	1274	2710	1278	703	1203	2761	837	2020	1263	2124	1341	1544	1487	2363
574	2662	941	3453	955	954	929	1868	1480	2376	1221	716	1861	0	0	363	1424	3202	1054	1633	862	3513	564	0	0	2747	1504	902	1250	1876	1315	805	1780	1849	492	3156	1273	2721	1279	704	1203	2761	837	2021	1263	2130	1337	1537	1486	2376
575	2664	942	3453	955	962	929	1868	1480	2376	1222	716	1861	0	0	363	1424	3207	1052	1632	863	3513	564	0	0	2745	1505	902	1251	1880	1317	806	1782	1846	491	3156	1271	2732	1281	705	1203	2761	837	2022	1263	2135	1333	1527	1484	2387
576	2666	943	3453	954	971	931	1868	1480	2376	1222	716	1861	0	0	363	1424	3212	1049	1632	863	3513	564	0	0	2744	1507	902	1251	1882	1315	808	1784	1841	491	3156	1270	2743	1284	706	1204	2761	837	2023	1264	2137	1328	1518	1483	2397
577	2667	943	3453	954	980	931	1868	1481	2376	1222	716	1861	0	0	363	1424	3216	1046	1632	863	3513	564	0	0	2742	1508	902	1251	1885	1315	810	1785	1835	491	3156	1269	2753	1286	707	1205	2761	836	2024	1264	2141	1324	1509	1484	2406
578	2669	943	3453	954	988	931	1868	1481	2376	1222	716	1861	0	0	363	1424	3219	1044	1632	863	3513	564	0	0	2740	1508	901	1251	1887	1315	812	1786	1829	491	3156	1267	2763	1287	708	1205	2761	835	2025	1264	2147	1320	1500	1485	2413
579	2671	944	3453	954	998	931	1868	1481	2376	1222	716	1861	0	0	363	1424	3221	1043	1631	863	3513	564	0	0	2739	1508	900	1251	1889	1315	814	1787	1822	491	3156	1265	2774	1287	708	1205	2761	835	2026	1264	2150	1317	1492	1486	2417
580	2673	945	3453	954	1008	930	1868	1481	2376	1222	716	1861	0	0	363	1424	3223	1043	1631	863	3513	564	0	0	2738	1509	900	1252	1892	1315	815	1788	1816	490	3156	1264	2788	1287	709	1207	2761	835	2026	1264	2152	1314	1485	1488	2419
581	2674	946	3453	954	1017	928	1868	1481	2376	1222	716	1861	0	0	363	1424	3224	1044	1631	863	3513	564	0	0	2737	1509	900	1252	1895	1316	816	1789	1811	489	3155	1263	2800	1287	709	1208	2761	835	2027	1265	2157	1309	1478	1490	2420
582	2675	946	3453	954	1027	927	1867	1481	2376	1222	716	1861	0	0	363	1424	3227	1045	1631	863	3513	564	0	0	2736	1510	900	1253	1897	1316	817	1789	1806	487	3155	1262	2810	1285	709	1209	2761	835	2030	1265	2162	1305	1470	1490	2420
583	2676	946	3453	954	1035	925	1866	1482	2376	1222	716	1861	0	0	363	1424	3230	1047	1631	864	3513	564	0	0	2735	1510	900	1254	1899	1316	818	1789	1800	486	3154	1261	2820	1282	709	1210	2764	835	2033	1264	2172	1303	1462	1490	2420
584	2677	946	3453	954	1042	923	1866	1483	2376	1222	716	1861	0	0	363	1424	3232	1049	1632	865	3513	564	0	0	2738	1510	900	1255	1902	1317	820	1789	1795	485	3154	1260	2830	1279	709	1211	2766	835	2035	1263	2176	1301	1456	1490	2420
585	2677	946	3453	954	1049	922	1865	1484	2376	1222	716	1861	0	0	363	1424	3236	1051	1633	866	3513	564	0	0	2741	1510	900	1256	1904	1317	822	1789	1792	484	3153	1259	2839	1276	709	1211	2769	835	2037	1262	2179	1299	1450	1491	2420
586	2678	946	3453	954	1057	921	1864	1485	2376	1222	716	1861	0	0	363	1424	3240	1053	1633	867	3513	564	0	0	2743	1510	900	1257	1907	1317	824	1789	1789	483	3152	1258	2847	1272	709	1211	2771	835	2039	1260	2181	1296	1444	1492	2421
587	2679	946	3453	954	1064	920	1862	1485	2376	1222	716	1861	0	0	363	1424	3246	1056	1633	867	3513	564	0	0	2746	1510	900	1257	1909	1317	825	1787	1786	481	3151	1257	2856	1269	708	1210	2773	835	2042	1258	2186	1292	1436	1493	2423
588	2679	946	3453	954	1070	920	1863	1485	2376	1222	716	1861	0	0	363	1424	3251	1059	1633	867	3513	564	0	0	2748	1510	902	1257	1911	1316	826	1784	1784	479	3150	1257	2866	1265	707	1209	2774	835	2045	1257	2190	1287	1429	1496	2425
589	2680	946	3453	954	1074	919	1864	1485	2376	1222	716	1861	0	0	363	1424	3256	1063	1633	868	3513	564	0	0	2749	1512	904	1258	1912	1316	827	1780	1782	477	3149	1257	2875	1261	708	1208	2773	835	2049	1256	2193	1284	1419	1497	2425
590	2682	946	3453	954	1077	918	1863	1486	2376	1222	716	1861	0	0	363	1424	3259	1068	1633	869	3513	564	0	0	2750	1513	905	1259	1914	1316	828	1776	1779	475	3148	1257	2883	1255	708	1207	2774	835	2054	1255	2195	1281	1410	1500	2425
591	2684	947	3453	955	1080	919	1862	1486	2376	1222	716	1861	0	0	363	1424	3262	1073	1633	869	3513	564	0	0	2751	1513	906	1260	1913	1316	829	1773	1776	473	3147	1257	2892	1250	709	1207	2775	835	2058	1255	2198	1279	1401	1504	2425
592	2685	947	3453	955	1082	920	1863	1486	2376	1222	716	1861	0	0	363	1424	3266	1078	1635	869	3513	564	0	0	2752	1512	907	1261	1909	1318	829	1770	1772	472	3146	1257	2901	1245	709	1206	2773	835	2061	1255	2200	1276	1389	1511	2425
593	2686	948	3453	955	1084	921	1864	1486	2376	1221	716	1861	0	0	362	1423	3269	1083	1635	869	3513	564	0	0	2753	1512	908	1262	1905	1320	830	1768	1769	471	3145	1258	2910	1240	710	1205	2771	835	2064	1256	2201	1275	1379	1518	2426
594	2687	948	3453	955	1088	922	1865	1486	2376	1220	716	1861	0	0	362	1423	3272	1088	1635	869	3513	564	0	0	2754	1512	909	1262	1901	1322	831	1767	1766	470	3144	1259	2917	1236	710	1204	2769	835	2068	1258	2202	1275	1369	1523	2428
595	2688	949	3453	955	1092	923	1866	1486	2376	1219	716	1861	0	0	362	1423	3274	1093	1635	869	3513	564	0	0	2755	1514	911	1263	1898	1324	831	1766	1764	469	3144	1260	2923	1233	710	1204	2768	835	2075	1259	2206	1274	1358	1529	2431
596	2690	951	3453	955	1095	925	1867	1486	2376	1219	716	1861	0	0	362	1423	3275	1097	1635	869	3513	564	0	0	2756	1515	913	1264	1895	1325	831	1765	1762	468	3144	1261	2927	1230	710	1204	2767	835	2082	1260	2209	1273	1348	1535	2434
597	2691	953	3453	955	1098	926	1868	1486	2376	1219	716	1861	0	0	362	1423	3276	1101	1638	869	3513	564	0	0	2757	1516	911	1265	1894	1326	831	1764	1761	466	3144	1261	2929	1228	711	1204	2766	836	2089	1263	2209	1272	1337	1543	2437
598	2691	953	3453	955	1101	926	1868	1486	2376	1219	716	1861	0	0	362	1423	3276	1104	1639	869	3513	564	0	0	2757	1516	911	1266	1891	1327	831	1764	1760	464	3144	1261	2932	1226	711	1204	2765	836	2095	1266	2208	1271	1326	1547	2440
599	2691	953	3453	954	1103	926	1869	1485	2377	1219	716	1861	0	0	362	1423	3275	1106	1640	868	3513	564	0	0	2757	1516	911	1266	1890	1327	831	1764	1759	462	3143	1261	2935	1225	712	1204	2764	837	2100	1268	2208	1269	1318	1553	2445
600	2692	953	3453	953	1105	926	1869	1484	2377	1219	716	1861	0	0	362	1423	3275	1108	1641	868	3513	564	0	0	2757	1516	911	1266	1889	1328	831	1764	1758	461	3142	1261	2938	1226	713	1204	2763	838	2105	1270	2210	1269	1312	1559	2451
601	2693	954	3453	952	1106	926	1869	1483	2378	1219	716	1861	0	0	362	1423	3275	1109	1640	868	3513	564	0	0	2757	1516	911	1265	1887	1328	832	1764	1758	459	3141	1260	2940	1227	713	1204	2762	838	2109	1273	2212	1267	1307	1564	2457
602	2694	955	3453	952	1106	925	1869	1483	2378	1219	716	1861	0	0	362	1423	3277	1112	1642	868	3513	564	0	0	2756	1515	911	1265	1886	1329	833	1764	1757	457	3139	1260	2942	1229	714	1204	2761	839	2113	1277	2214	1264	1303	1568	2463
603	2697	956	3453	952	1107	925	1869	1482	2378	1219	716	1861	0	0	362	1423	3279	1115	1643	868	3513	564	0	0	2755	1512	911	1264	1885	1330	834	1764	1755	455	3139	1259	2944	1232	714	1204	2760	840	2116	1280	2220	1262	1300	1572	2472
604	2701	957	3453	952	1108	925	1869	1481	2378	1218	716	1861	0	0	362	1424	3281	1118	1642	868	3513	564	0	0	2754	1509	911	1264	1884	1331	834	1764	1750	454	3138	1259	2945	1234	715	1204	2759	841	2119	1283	2223	1260	1298	1575	2479
605	2704	958	3453	952	1108	925	1869	1481	2378	1217	716	1861	0	0	362	1424	3280	1116	1642	868	3513	564	0	0	2754	1507	911	1264	1883	1332	834	1764	1744	454	3137	1259	2946	1236	715	1204	2758	841	2122	1287	2226	1257	1297	1578	2487
606	2707	959	3453	951	1108	925	1867	1481	2378	1217	716	1861	0	0	362	1425	3279	1114	1643	865	3513	564	0	0	2754	1506	911	1264	1882	1333	834	1764	1738	454	3136	1259	2947	1238	716	1204	2758	841	2127	1291	2228	1251	1297	1579	2494
607	2710	961	3453	951	1108	925	1866	1481	2378	1216	716	1861	0	0	362	1425	3278	1112	1644	863	3513	564	0	0	2754	1506	911	1264	1881	1334	833	1764	1734	453	3136	1257	2949	1240	717	1206	2758	842	2133	1294	2230	1245	1298	1580	2501
608	2713	963	3453	951	1109	924	1866	1481	2378	1216	716	1861	0	0	361	1426	3279	1110	1645	861	3513	564	0	0	2754	1506	911	1264	1880	1335	832	1763	1731	452	3136	1255	2949	1242	719	1208	2758	842	2138	1297	2232	1241	1299	1581	2511
609	2715	964	3453	951	1110	922	1865	1481	2376	1216	716	1861	0	0	361	1426	3281	1108	1646	859	3513	564	0	0	2754	1506	911	1264	1879	1336	831	1763	1729	452	3134	1254	2950	1243	722	1210	2758	842	2142	1301	2233	1237	1300	1581	2519
610	2717	964	3453	951	1111	920	1864	1481	2376	1217	716	1861	0	0	361	1426	3282	1106	1647	857	3513	564	0	0	2754	1506	911	1264	1878	1337	830	1763	1727	453	3132	1253	2951	1244	724	1212	2758	842	2147	1305	2234	1233	1302	1580	2526
611	2718	964	3453	951	1112	917	1863	1481	2376	1218	716	1861	0	0	360	1426	3283	1104	1648	855	3513	564	0	0	2753	1506	911	1264	1877	1338	830	1763	1722	454	3129	1252	2952	1245	726	1215	2758	843	2152	1310	2235	1229	1304	1578	2533
612	2719	964	3453	951	1113	914	1862	1482	2376	1218	716	1861	0	0	359	1426	3285	1103	1648	853	3513	564	0	0	2752	1505	911	1264	1876	1339	830	1763	1716	455	3126	1251	2953	1245	728	1217	2758	844	2157	1313	2236	1226	1306	1574	2538
613	2719	964	3453	951	1114	910	1861	1482	2376	1218	716	1861	0	0	359	1426	3286	1103	1648	851	3513	564	0	0	2750	1503	911	1264	1875	1340	831	1762	1710	457	3124	1250	2955	1245	729	1219	2758	845	2162	1315	2237	1223	1307	1571	2545
614	2720	964	3453	952	1117	906	1860	1482	2376	1218	716	1861	0	0	359	1426	3287	1103	1648	850	3513	564	0	0	2748	1500	911	1264	1874	1341	832	1761	1705	458	3121	1249	2956	1245	730	1221	2757	846	2169	1317	2237	1220	1308	1567	2552
615	2720	965	3453	953	1120	903	1859	1482	2376	1218	716	1861	0	0	359	1426	3287	1103	1648	849	3513	564	0	0	2746	1499	911	1266	1873	1342	833	1760	1701	460	3119	1248	2957	1245	730	1224	2757	847	2175	1318	2237	1217	1309	1564	2558
616	2720	966	3453	954	1123	900	1858	1482	2376	1218	716	1861	0	0	359	1426	3284	1103	1648	848	3513	564	0	0	2745	1498	912	1266	1872	1343	834	1759	1694	462	3117	1247	2959	1245	731	1227	2757	847	2181	1319	2238	1215	1310	1560	2564
617	2721	967	3453	954	1125	898	1857	1482	2377	1218	716	1861	0	0	359	1426	3284	1103	1648	847	3513	564	0	0	2744	1498	912	1268	1871	1344	834	1758	1684	464	3115	1246	2961	1245	732	1231	2757	847	2187	1321	2238	1213	1311	1556	2570
618	2722	968	3453	954	1126	894	1858	1483	2378	1218	716	1861	0	0	360	1426	3282	1103	1648	846	3513	564	0	0	2743	1498	912	1270	1870	1345	834	1758	1674	465	3113	1246	2963	1245	733	1235	2757	847	2193	1323	2238	1209	1313	1552	2576
619	2723	969	3453	953	1127	890	1858	1483	2378	1218	716	1861	0	0	361	1426	3282	1103	1647	845	3513	564	0	0	2742	1498	912	1272	1869	1346	835	1756	1666	466	3111	1245	2966	1243	733	1239	2758	847	2201	1325	2239	1208	1316	1549	2582
620	2724	969	3453	952	1132	884	1859	1484	2378	1218	716	1861	0	0	361	1426	3282	1103	1647	845	3513	564	0	0	2741	1498	912	1274	1871	1340	836	1755	1659	466	3109	1245	2968	1241	732	1243	2759	847	2211	1327	2240	1207	1318	1545	2589
621	2725	969	3453	952	1134	881	1859	1484	2378	1218	716	1861	0	0	362	1426	3284	1103	1646	846	3513	564	0	0	2741	1499	912	1277	1870	1340	837	1754	1650	466	3106	1244	2970	1239	732	1246	2761	846	2221	1329	2241	1206	1319	1542	2597
622	2726	969	3453	952	1139	872	1860	1485	2378	1218	716	1861	0	0	363	1426	3286	1102	1646	847	3513	564	0	0	2741	1500	912	1279	1869	1340	837	1753	1642	467	3103	1244	2971	1237	732	1248	2763	845	2231	1332	2242	1202	1320	1539	2604
623	2727	969	3453	952	1143	863	1860	1485	2378	1217	716	1861	0	0	363	1426	3289	1102	1646	848	3513	564	0	0	2741	1500	912	1281	1868	1340	837	1752	1635	468	3100	1243	2972	1235	732	1250	2765	844	2241	1335	2242	1200	1321	1535	2614
624	2727	970	3453	952	1147	854	1861	1485	2378	1217	716	1861	0	0	364	1426	3291	1102	1646	849	3513	564	0	0	2740	1497	912	1284	1867	1340	837	1752	1629	469	3096	1243	2973	1233	732	1251	2765	843	2251	1339	2242	1200	1321	1532	2623
625	2727	972	3453	952	1150	846	1862	1485	2378	1217	716	1861	0	0	364	1426	3294	1101	1646	850	3513	564	0	0	2739	1494	912	1286	1870	1334	837	1752	1623	471	3092	1242	2974	1231	732	1252	2767	842	2259	1343	2242	1199	1321	1529	2632
626	2728	974	3453	952	1154	837	1863	1485	2378	1217	716	1861	0	0	364	1426	3295	1100	1646	850	3513	564	0	0	2738	1492	912	1288	1870	1333	837	1752	1616	473	3089	1241	2976	1229	733	1253	2768	841	2271	1346	2242	1198	1321	1525	2640
627	2731	977	3453	951	1158	828	1864	1485	2378	1217	716	1861	0	0	364	1426	3296	1099	1646	850	3513	564	0	0	2737	1490	912	1289	1870	1332	837	1752	1610	475	3086	1240	2978	1227	734	1253	2769	842	2280	1350	2242	1196	1321	1521	2647
628	2737	980	3453	951	1161	822	1865	1485	2378	1217	716	1861	0	0	364	1426	3297	1098	1646	851	3513	564	0	0	2736	1486	912	1290	1870	1331	837	1752	1605	477	3081	1239	2979	1225	735	1253	2770	844	2289	1355	2243	1195	1321	1517	2657
629	2743	983	3453	951	1164	810	1864	1485	2378	1217	716	1861	0	0	364	1426	3298	1098	1646	852	3513	564	0	0	2735	1483	912	1291	1874	1326	837	1752	1600	479	3077	1239	2980	1223	736	1253	2771	845	2299	1361	2242	1194	1319	1513	2665
630	2748	987	3453	951	1166	798	1864	1485	2378	1217	716	1861	0	0	364	1426	3299	1099	1646	852	3513	564	0	0	2735	1480	913	1292	1874	1325	837	1752	1595	481	3074	1240	2982	1221	737	1253	2772	846	2307	1366	2242	1192	1317	1508	2671
631	2753	993	3453	951	1168	788	1863	1484	2378	1217	716	1861	0	0	365	1426	3300	1099	1645	852	3513	564	0	0	2735	1478	914	1293	1874	1324	837	1752	1587	483	3071	1241	2987	1220	738	1252	2773	847	2314	1371	2242	1189	1315	1504	2676
632	2757	998	3453	952	1169	780	1863	1484	2378	1217	716	1861	0	0	365	1426	3300	1100	1645	852	3513	564	0	0	2735	1476	914	1294	1874	1323	837	1753	1580	485	3067	1242	2994	1219	738	1251	2773	848	2323	1375	2242	1186	1313	1500	2680
633	2760	1003	3453	953	1172	772	1863	1484	2378	1217	716	1861	0	0	366	1426	3300	1100	1645	852	3513	564	0	0	2734	1474	915	1295	1874	1322	837	1753	1574	486	3063	1241	3000	1218	738	1250	2773	848	2332	1380	2243	1184	1311	1497	2683
634	2765	1008	3453	954	1175	765	1863	1484	2378	1217	716	1861	0	0	366	1426	3299	1100	1644	852	3513	564	0	0	2732	1472	916	1296	1874	1321	838	1753	1568	488	3060	1241	3006	1218	738	1249	2773	848	2340	1384	2244	1181	1310	1493	2681
635	2770	1012	3453	954	1178	759	1863	1484	2378	1217	716	1861	0	0	366	1427	3299	1101	1643	852	3513	564	0	0	2726	1470	916	1297	1874	1320	839	1753	1560	490	3057	1241	3011	1218	738	1248	2774	848	2347	1389	2245	1175	1307	1491	2678
636	2779	1015	3453	953	1180	754	1863	1484	2378	1217	716	1861	0	0	366	1428	3298	1102	1643	852	3513	564	0	0	2718	1468	916	1298	1874	1319	840	1753	1552	491	3055	1242	3014	1218	737	1248	2775	848	2353	1393	2245	1170	1304	1488	2675
637	2787	1017	3453	952	1182	751	1863	1484	2378	1217	716	1861	0	0	366	1429	3296	1103	1643	852	3513	564	0	0	2710	1466	916	1299	1874	1318	841	1753	1546	491	3052	1244	3016	1218	735	1248	2775	848	2359	1398	2246	1165	1301	1485	2672
638	2794	1019	3453	952	1183	749	1862	1484	2378	1217	716	1861	0	0	366	1429	3294	1104	1643	852	3513	564	0	0	2702	1461	916	1300	1874	1317	842	1753	1540	491	3050	1245	3019	1217	733	1248	2775	848	2363	1403	2246	1161	1296	1482	2669
639	2800	1022	3453	952	1184	748	1861	1484	2378	1218	716	1861	0	0	366	1429	3292	1107	1643	852	3513	564	0	0	2696	1457	916	1301	1874	1316	843	1753	1533	490	3049	1248	3023	1216	730	1247	2775	848	2367	1407	2245	1158	1292	1479	2666
640	2806	1024	3453	952	1185	745	1860	1484	2377	1218	716	1861	0	0	366	1429	3290	1109	1643	852	3513	564	0	0	2691	1453	916	1303	1874	1315	846	1753	1524	490	3046	1248	3026	1215	728	1245	2773	848	2373	1410	2242	1156	1289	1477	2663
641	2811	1027	3453	951	1187	740	1860	1483	2377	1219	716	1861	0	0	366	1428	3289	1112	1643	852	3513	564	0	0	2688	1450	916	1303	1874	1314	848	1753	1516	490	3043	1248	3030	1214	727	1243	2771	848	2380	1410	2240	1154	1286	1476	2660
642	2816	1029	3453	951	1191	741	1860	1482	2377	1219	716	1861	0	0	366	1427	3288	1115	1641	852	3513	564	0	0	2685	1447	916	1303	1874	1313	849	1753	1508	489	3043	1251	3033	1213	725	1242	2769	848	2386	1410	2238	1152	1283	1474	2660
643	2819	1031	3453	951	1195	740	1860	1481	2377	1219	716	1861	0	0	366	1427	3288	1118	1641	852	3513	564	0	0	2683	1445	915	1303	1874	1312	850	1753	1500	486	3044	1254	3035	1212	722	1242	2767	848	2390	1410	2236	1151	1281	1472	2661
644	2822	1033	3453	951	1200	742	1860	1481	2377	1219	716	1861	0	0	366	1426	3288	1120	1641	852	3513	564	0	0	2681	1443	914	1302	1874	1311	849	1751	1492	483	3044	1257	3038	1211	721	1239	2766	848	2393	1409	2234	1151	1280	1469	2665
645	2824	1033	3453	951	1204	743	1860	1480	2377	1219	716	1861	0	0	366	1426	3287	1122	1641	852	3513	564	0	0	2679	1440	914	1302	1874	1310	849	1748	1487	480	3044	1260	3044	1210	719	1236	2765	848	2397	1408	2233	1152	1280	1467	2668
646	2826	1033	3453	952	1208	744	1860	1480	2377	1219	716	1861	0	0	366	1426	3286	1124	1641	852	3513	564	0	0	2676	1435	913	1303	1874	1309	849	1744	1483	478	3042	1261	3049	1209	716	1233	2764	848	2399	1406	2231	1152	1277	1465	2673
647	2828	1032	3453	952	1213	746	1859	1480	2377	1219	716	1861	0	0	366	1426	3285	1126	1641	852	3513	564	0	0	2673	1430	913	1303	1874	1308	850	1739	1480	476	3044	1265	3051	1209	713	1230	2763	848	2400	1404	2228	1152	1273	1462	2677
648	2831	1029	3453	953	1217	747	1859	1480	2377	1219	716	1861	0	0	366	1426	3284	1128	1641	852	3513	564	0	0	2670	1425	913	1303	1874	1307	851	1732	1478	474	3045	1269	3054	1209	710	1228	2762	848	2401	1401	2224	1151	1268	1456	2682
649	2835	1027	3453	954	1221	748	1859	1481	2377	1219	716	1861	0	0	366	1426	3285	1130	1641	852	3513	564	0	0	2668	1420	912	1303	1874	1306	851	1726	1476	472	3046	1273	3057	1209	706	1226	2761	848	2402	1399	2220	1151	1264	1450	2690
650	2839	1025	3453	954	1225	749	1859	1481	2377	1220	716	1861	0	0	366	1425	3286	1131	1640	852	3513	564	0	0	2664	1416	911	1303	1874	1305	851	1721	1472	471	3045	1275	3060	1210	704	1225	2760	847	2405	1397	2216	1150	1259	1445	2697
651	2842	1023	3453	954	1228	749	1859	1481	2377	1220	716	1861	0	0	366	1425	3287	1133	1640	853	3513	564	0	0	2658	1413	910	1304	1881	1298	851	1716	1465	470	3044	1280	3065	1213	702	1224	2759	846	2408	1394	2211	1149	1251	1440	2706
652	2845	1021	3453	953	1231	751	1859	1481	2377	1220	716	1861	0	0	366	1425	3289	1135	1640	853	3513	564	0	0	2650	1411	910	1305	1887	1292	851	1710	1458	471	3043	1282	3070	1215	700	1223	2759	845	2410	1392	2208	1149	1243	1434	2715
653	2848	1019	3453	952	1233	753	1859	1481	2377	1220	716	1861	0	0	366	1425	3291	1137	1640	853	3513	564	0	0	2642	1410	910	1306	1888	1290	850	1705	1452	470	3042	1286	3074	1217	698	1222	2759	845	2412	1389	2205	1149	1236	1429	2723
654	2850	1017	3453	952	1235	755	1859	1481	2377	1221	716	1861	0	0	366	1425	3296	1138	1640	853	3513	564	0	0	2634	1410	909	1307	1893	1286	851	1701	1446	470	3041	1289	3077	1219	697	1221	2759	844	2414	1386	2202	1148	1228	1424	2731
655	2852	1016	3453	952	1238	757	1859	1480	2377	1221	716	1861	0	0	366	1425	3297	1140	1640	853	3513	564	0	0	2627	1409	908	1308	1898	1280	849	1697	1442	471	3040	1295	3082	1220	696	1220	2759	843	2416	1385	2199	1148	1222	1417	2738
656	2854	1017	3453	952	1242	759	1859	1480	2377	1221	716	1861	0	0	366	1425	3298	1142	1640	853	3513	564	0	0	2620	1407	906	1309	1902	1273	847	1693	1437	472	3040	1301	3087	1225	696	1220	2759	843	2419	1383	2197	1147	1216	1410	2744
657	2856	1017	3453	951	1243	762	1859	1480	2377	1221	716	1861	0	0	366	1425	3299	1144	1640	853	3513	564	0	0	2614	1405	906	1310	1905	1266	845	1690	1433	473	3039	1306	3090	1229	695	1220	2759	842	2422	1383	2195	1147	1208	1405	2754
658	2858	1018	3453	951	1244	764	1859	1481	2377	1222	716	1861	0	0	365	1425	3300	1146	1640	853	3513	564	0	0	2609	1403	906	1311	1908	1260	844	1687	1430	474	3039	1312	3093	1233	694	1219	2759	842	2425	1382	2194	1146	1198	1400	2763
659	2859	1018	3453	951	1245	766	1859	1481	2377	1222	716	1861	0	0	364	1425	3301	1148	1640	853	3513	564	0	0	2604	1401	906	1312	1911	1256	843	1684	1428	476	3039	1317	3096	1237	693	1219	2759	842	2427	1380	2192	1147	1188	1396	2775
660	2860	1018	3453	951	1246	769	1859	1481	2378	1222	716	1861	0	0	364	1425	3302	1150	1639	853	3513	564	0	0	2599	1399	906	1313	1913	1251	841	1682	1426	477	3039	1322	3102	1240	691	1219	2759	842	2429	1378	2191	1149	1179	1392	2786
661	2860	1019	3453	951	1246	773	1859	1481	2379	1222	716	1861	0	0	364	1424	3303	1149	1639	853	3513	564	0	0	2594	1397	906	1313	1916	1247	839	1679	1424	478	3038	1326	3108	1243	688	1218	2759	842	2432	1377	2190	1150	1170	1388	2794
662	2860	1020	3453	951	1248	776	1858	1481	2379	1222	716	1861	0	0	364	1424	3302	1147	1639	853	3513	564	0	0	2589	1395	904	1313	1918	1243	837	1677	1422	479	3037	1329	3118	1246	684	1218	2759	842	2435	1377	2189	1152	1162	1383	2801
663	2860	1021	3453	951	1250	779	1858	1481	2379	1223	716	1861	0	0	364	1424	3301	1145	1640	854	3513	564	0	0	2584	1393	902	1313	1920	1239	835	1675	1420	480	3037	1332	3127	1248	678	1214	2759	842	2438	1376	2189	1154	1155	1379	2810
664	2859	1021	3453	952	1252	782	1858	1481	2379	1223	716	1861	0	0	364	1424	3301	1143	1640	855	3513	564	0	0	2574	1391	901	1313	1920	1234	831	1673	1414	482	3037	1336	3136	1249	672	1210	2759	842	2441	1375	2189	1156	1148	1374	2816
665	2858	1021	3453	952	1253	787	1858	1481	2379	1223	716	1861	0	0	364	1424	3299	1141	1640	855	3513	564	0	0	2568	1389	900	1313	1919	1228	826	1671	1407	484	3037	1340	3144	1250	667	1207	2759	843	2444	1374	2189	1158	1142	1370	2821
666	2858	1021	3453	953	1253	792	1858	1481	2379	1223	716	1861	0	0	364	1424	3297	1139	1641	855	3513	564	0	0	2561	1387	898	1313	1917	1222	819	1669	1400	486	3037	1344	3151	1252	663	1208	2759	844	2446	1374	2189	1160	1136	1367	2826
667	2858	1021	3453	954	1255	796	1858	1482	2379	1223	716	1861	0	0	364	1424	3294	1136	1641	855	3513	564	0	0	2555	1386	897	1313	1916	1214	813	1668	1394	487	3036	1347	3159	1254	660	1206	2759	845	2449	1373	2188	1161	1132	1362	2832
668	2858	1022	3453	954	1259	801	1858	1482	2379	1223	716	1861	0	0	364	1424	3292	1130	1641	855	3513	564	0	0	2551	1385	896	1313	1914	1206	807	1667	1388	487	3036	1349	3166	1255	656	1207	2759	845	2450	1375	2186	1162	1129	1356	2838
669	2856	1023	3453	954	1263	805	1860	1482	2379	1223	716	1861	0	0	364	1424	3291	1127	1640	855	3513	564	0	0	2548	1385	894	1314	1913	1198	801	1665	1379	487	3035	1350	3172	1256	653	1208	2759	845	2450	1376	2185	1163	1126	1350	2843
670	2857	1024	3453	954	1266	811	1860	1482	2379	1223	716	1861	0	0	364	1424	3290	1124	1638	855	3513	564	0	0	2546	1384	893	1314	1911	1191	795	1663	1369	487	3034	1351	3177	1256	651	1210	2759	845	2451	1377	2184	1164	1123	1344	2849
671	2857	1025	3453	954	1273	815	1860	1482	2379	1223	716	1861	0	0	364	1424	3288	1120	1637	855	3513	564	0	0	2544	1381	892	1315	1910	1185	788	1661	1361	487	3033	1351	3184	1256	649	1212	2759	844	2452	1378	2183	1165	1119	1337	2856
672	2858	1025	3453	955	1279	818	1859	1482	2379	1223	716	1861	0	0	364	1424	3282	1118	1636	855	3513	564	0	0	2542	1378	891	1316	1910	1177	779	1660	1353	487	3033	1351	3194	1255	648	1214	2759	844	2451	1380	2182	1166	1115	1330	2863
673	2858	1025	3453	955	1284	821	1859	1482	2379	1223	716	1861	0	0	364	1424	3277	1117	1635	855	3513	564	0	0	2540	1373	890	1317	1911	1168	772	1658	1344	486	3033	1350	3202	1254	648	1216	2760	844	2452	1380	2181	1167	1112	1320	2870
674	2859	1027	3453	955	1288	826	1859	1482	2379	1223	716	1861	0	0	364	1424	3272	1116	1634	856	3513	564	0	0	2538	1369	889	1318	1912	1161	765	1657	1336	484	3032	1351	3210	1252	647	1218	2760	844	2454	1380	2180	1168	1109	1310	2877
675	2859	1028	3453	956	1291	832	1859	1482	2379	1223	716	1861	0	0	364	1424	3268	1115	1633	856	3513	564	0	0	2537	1367	888	1320	1912	1155	758	1655	1328	482	3031	1351	3216	1249	646	1220	2760	844	2453	1382	2179	1169	1107	1301	2884
676	2859	1029	3453	956	1294	837	1859	1481	2379	1223	716	1861	0	0	364	1424	3264	1112	1633	856	3513	564	0	0	2536	1364	887	1321	1913	1146	751	1653	1319	481	3031	1351	3223	1246	645	1222	2760	844	2452	1383	2178	1170	1105	1292	2894
677	2860	1030	3453	956	1297	843	1859	1481	2379	1223	716	1861	0	0	364	1424	3260	1109	1633	856	3513	564	0	0	2537	1360	886	1322	1914	1141	742	1652	1308	479	3031	1351	3230	1242	644	1224	2760	843	2451	1383	2177	1171	1104	1285	2902
678	2861	1031	3453	956	1299	848	1859	1480	2379	1223	716	1861	0	0	364	1424	3257	1107	1632	856	3513	564	0	0	2538	1356	886	1322	1916	1134	734	1650	1298	477	3031	1351	3237	1238	643	1226	2760	841	2450	1385	2176	1172	1103	1280	2908
679	2863	1032	3453	956	1300	852	1859	1479	2379	1223	716	1861	0	0	364	1424	3255	1105	1632	856	3513	564	0	0	2539	1352	886	1322	1918	1127	727	1648	1289	476	3031	1351	3243	1235	642	1230	2760	840	2449	1386	2175	1173	1103	1277	2913
680	2864	1034	3453	956	1303	856	1861	1479	2378	1223	716	1861	0	0	364	1424	3253	1102	1632	856	3513	564	0	0	2539	1348	886	1321	1921	1121	721	1646	1279	475	3031	1350	3248	1232	641	1234	2760	838	2447	1387	2174	1174	1103	1275	2918
681	2865	1035	3453	956	1307	861	1863	1480	2378	1224	716	1861	0	0	363	1424	3250	1099	1632	856	3513	564	0	0	2539	1344	885	1320	1924	1117	716	1645	1270	474	3030	1350	3252	1228	640	1237	2760	837	2446	1388	2173	1175	1103	1274	2925
682	2866	1036	3453	956	1311	867	1864	1480	2378	1224	716	1861	0	0	362	1424	3247	1096	1632	856	3513	564	0	0	2539	1338	884	1319	1929	1114	712	1644	1263	473	3029	1349	3256	1224	639	1240	2760	836	2445	1389	2172	1176	1103	1274	2934
683	2867	1037	3453	956	1316	873	1866	1480	2378	1224	716	1861	0	0	361	1424	3245	1093	1632	855	3513	564	0	0	2538	1334	883	1317	1936	1111	708	1643	1257	473	3028	1349	3260	1220	638	1242	2760	837	2444	1390	2171	1177	1104	1274	2941
684	2868	1038	3453	956	1324	879	1867	1480	2378	1224	716	1861	0	0	361	1424	3242	1090	1632	854	3513	564	0	0	2536	1330	882	1316	1941	1108	705	1642	1252	474	3028	1349	3263	1215	638	1244	2760	842	2443	1391	2170	1178	1105	1274	2948
685	2869	1039	3453	956	1332	886	1868	1480	2378	1224	716	1861	0	0	361	1424	3238	1088	1632	853	3513	564	0	0	2535	1326	881	1315	1946	1105	702	1642	1249	475	3028	1349	3266	1211	638	1245	2760	845	2442	1392	2169	1179	1106	1274	2955
686	2870	1040	3453	956	1339	892	1869	1480	2378	1224	716	1861	0	0	361	1424	3233	1086	1632	852	3513	564	0	0	2534	1323	880	1314	1951	1104	701	1642	1247	474	3028	1349	3268	1207	638	1246	2760	848	2441	1393	2168	1180	1107	1275	2960
687	2870	1040	3453	956	1347	897	1871	1480	2378	1223	716	1861	0	0	361	1424	3229	1084	1632	852	3513	564	0	0	2531	1321	879	1313	1956	1104	700	1642	1246	474	3028	1348	3269	1204	639	1247	2760	851	2440	1394	2167	1181	1108	1276	2966
688	2870	1039	3453	956	1353	903	1872	1480	2378	1223	716	1861	0	0	362	1424	3224	1083	1632	852	3513	564	0	0	2527	1319	879	1312	1960	1105	699	1644	1246	473	3028	1347	3270	1201	639	1248	2760	852	2439	1396	2166	1182	1108	1277	2973
689	2871	1038	3453	956	1359	909	1873	1480	2378	1223	716	1861	0	0	361	1424	3218	1082	1632	851	3513	564	0	0	2524	1318	879	1312	1964	1105	697	1644	1247	473	3028	1347	3270	1199	639	1249	2760	854	2439	1398	2165	1183	1108	1277	2978
690	2871	1038	3453	956	1368	913	1874	1480	2378	1222	716	1861	0	0	361	1424	3212	1082	1632	851	3513	564	0	0	2521	1317	878	1310	1968	1105	696	1646	1248	473	3028	1347	3270	1197	639	1250	2761	856	2439	1400	2164	1184	1106	1276	2983
691	2871	1038	3453	956	1378	917	1875	1481	2378	1221	716	1861	0	0	361	1424	3207	1082	1631	851	3513	564	0	0	2517	1315	877	1309	1973	1105	695	1648	1249	473	3028	1347	3269	1195	639	1251	2761	858	2439	1401	2163	1185	1102	1271	2987
692	2871	1038	3453	956	1387	920	1876	1482	2378	1221	716	1861	0	0	361	1424	3204	1082	1630	851	3513	564	0	0	2514	1314	876	1308	1977	1105	692	1650	1250	472	3027	1347	3268	1193	638	1252	2763	860	2439	1402	2162	1186	1099	1266	2991
693	2871	1038	3453	956	1396	922	1876	1482	2378	1221	716	1861	0	0	361	1424	3201	1081	1629	851	3513	564	0	0	2510	1313	875	1307	1981	1105	689	1652	1251	472	3027	1347	3268	1192	637	1253	2765	862	2439	1403	2161	1187	1096	1263	2994
694	2871	1038	3453	956	1406	925	1876	1482	2377	1221	716	1861	0	0	361	1424	3198	1079	1629	851	3513	564	0	0	2505	1312	874	1307	1985	1105	686	1654	1252	472	3027	1347	3267	1190	637	1254	2767	864	2439	1404	2160	1188	1093	1260	2997
695	2871	1038	3453	956	1414	928	1876	1482	2377	1222	716	1861	0	0	361	1424	3196	1077	1629	851	3513	564	0	0	2500	1312	873	1307	1991	1107	684	1656	1253	472	3026	1348	3266	1188	637	1254	2769	865	2439	1405	2159	1189	1089	1258	3001
696	2872	1038	3453	956	1425	930	1877	1482	2377	1222	716	1861	0	0	361	1424	3194	1075	1629	851	3513	564	0	0	2496	1312	872	1306	1999	1109	684	1657	1254	472	3023	1350	3265	1186	636	1254	2770	866	2439	1406	2158	1190	1083	1255	3006
697	2873	1038	3453	956	1435	932	1877	1482	2377	1222	716	1861	0	0	361	1424	3193	1073	1628	851	3513	564	0	0	2493	1312	871	1306	2006	1112	684	1658	1255	472	3020	1352	3264	1184	635	1254	2769	867	2444	1404	2157	1191	1077	1253	3010
698	2873	1037	3453	956	1445	934	1878	1483	2377	1222	716	1861	0	0	361	1424	3190	1071	1627	851	3513	564	0	0	2490	1311	869	1306	2011	1116	684	1660	1256	472	3017	1353	3263	1182	634	1253	2768	867	2450	1401	2156	1192	1069	1252	3016
699	2873	1037	3453	956	1455	937	1878	1484	2377	1223	716	1861	0	0	361	1424	3187	1067	1626	852	3513	564	0	0	2488	1311	867	1306	2016	1120	685	1662	1256	472	3014	1355	3263	1180	634	1252	2767	865	2456	1398	2155	1193	1062	1251	3021
700	2873	1037	3453	955	1465	940	1878	1484	2377	1224	716	1861	0	0	361	1424	3184	1064	1625	853	3513	564	0	0	2487	1311	865	1306	2020	1126	685	1664	1255	472	3011	1356	3263	1176	634	1251	2766	864	2461	1395	2154	1194	1056	1252	3027
701	2873	1037	3453	955	1474	944	1878	1484	2377	1224	716	1861	0	0	361	1424	3182	1060	1624	855	3513	564	0	0	2487	1311	863	1304	2025	1132	686	1666	1253	472	3008	1357	3262	1172	633	1250	2765	863	2466	1394	2156	1187	1051	1255	3033
702	2873	1037	3453	954	1485	945	1878	1484	2377	1224	716	1861	0	0	361	1424	3180	1055	1623	856	3513	564	0	0	2487	1310	862	1304	2031	1137	686	1668	1248	473	3005	1358	3260	1169	632	1249	2765	861	2470	1393	2158	1181	1045	1257	3042
703	2873	1037	3453	953	1496	947	1878	1483	2377	1224	716	1861	0	0	361	1424	3178	1051	1622	857	3513	564	0	0	2487	1310	861	1305	2038	1142	687	1670	1244	474	3002	1359	3258	1167	631	1248	2764	861	2472	1392	2160	1175	1040	1260	3050
704	2873	1038	3453	952	1505	949	1878	1482	2377	1224	716	1861	0	0	361	1424	3177	1047	1622	857	3513	564	0	0	2487	1310	859	1305	2043	1149	688	1673	1240	475	2997	1360	3256	1164	630	1247	2764	860	2474	1392	2161	1170	1035	1261	3056
705	2874	1040	3453	951	1515	950	1878	1482	2377	1224	716	1861	0	0	361	1424	3175	1043	1621	857	3513	564	0	0	2487	1310	857	1305	2048	1155	690	1677	1236	476	2993	1361	3255	1161	629	1246	2764	860	2476	1390	2162	1165	1033	1264	3064
706	2874	1043	3453	950	1525	952	1878	1482	2377	1224	716	1861	0	0	361	1424	3173	1039	1620	857	3513	564	0	0	2487	1310	856	1306	2052	1162	691	1680	1231	476	2989	1361	3253	1159	625	1244	2764	860	2478	1389	2162	1163	1028	1268	3071
707	2874	1046	3453	950	1534	954	1878	1480	2377	1224	716	1861	0	0	360	1424	3172	1036	1619	857	3513	564	0	0	2487	1310	854	1306	2057	1169	693	1683	1226	476	2985	1361	3251	1157	623	1242	2763	859	2478	1387	2162	1161	1025	1271	3077
708	2874	1048	3453	950	1543	957	1878	1479	2377	1224	716	1861	0	0	360	1424	3171	1033	1618	857	3513	564	0	0	2487	1311	853	1306	2065	1175	695	1685	1222	476	2982	1361	3249	1155	623	1240	2763	858	2480	1386	2162	1159	1023	1274	3083
709	2874	1050	3453	950	1552	958	1878	1477	2377	1224	716	1861	0	0	360	1424	3171	1029	1617	857	3513	564	0	0	2487	1313	851	1306	2073	1181	697	1687	1218	476	2979	1362	3247	1154	619	1238	2763	857	2477	1384	2162	1157	1020	1278	3089
710	2874	1052	3453	951	1560	960	1877	1475	2377	1224	716	1861	0	0	360	1424	3172	1026	1616	857	3513	564	0	0	2485	1316	848	1306	2081	1186	699	1689	1215	476	2977	1362	3245	1152	614	1236	2763	856	2475	1382	2162	1155	1013	1281	3092
711	2874	1053	3453	951	1567	960	1876	1474	2377	1224	716	1861	0	0	360	1424	3170	1020	1616	857	3513	564	0	0	2483	1319	846	1306	2089	1190	701	1692	1213	475	2975	1362	3242	1150	609	1235	2763	855	2473	1381	2162	1153	1007	1284	3095
712	2874	1054	3453	951	1573	960	1876	1473	2377	1224	716	1861	0	0	360	1424	3169	1015	1616	857	3513	564	0	0	2481	1322	843	1306	2098	1194	704	1694	1212	474	2973	1362	3239	1148	604	1234	2763	854	2471	1381	2162	1151	1003	1285	3099
713	2874	1056	3453	951	1579	959	1876	1472	2377	1224	716	1861	0	0	360	1424	3168	1011	1616	857	3513	564	0	0	2480	1325	840	1306	2106	1199	707	1696	1211	473	2971	1362	3236	1147	600	1232	2763	853	2468	1381	2162	1149	1000	1286	3105
714	2874	1058	3453	952	1585	958	1875	1468	2377	1224	716	1861	0	0	360	1424	3167	1007	1617	858	3513	564	0	0	2479	1327	834	1307	2113	1203	710	1698	1211	472	2969	1362	3233	1144	596	1230	2763	853	2465	1381	2162	1147	998	1289	3110
715	2876	1061	3453	953	1589	956	1875	1467	2377	1224	716	1861	0	0	360	1423	3166	1001	1619	858	3513	564	0	0	2478	1330	828	1307	2120	1206	713	1700	1211	471	2968	1361	3231	1140	592	1229	2763	854	2462	1380	2162	1145	996	1294	3114
716	2878	1063	3453	954	1596	954	1875	1466	2377	1224	716	1861	0	0	360	1423	3165	996	1622	859	3513	564	0	0	2475	1331	823	1307	2129	1210	715	1703	1211	470	2967	1361	3230	1134	588	1228	2763	855	2458	1380	2162	1143	995	1299	3118
717	2880	1065	3453	954	1601	951	1874	1465	2377	1224	716	1861	0	0	360	1423	3164	991	1626	860	3513	564	0	0	2471	1332	819	1306	2139	1213	717	1706	1209	469	2966	1361	3228	1128	586	1227	2763	856	2455	1380	2162	1141	994	1306	3121
718	2881	1067	3453	954	1606	948	1874	1464	2377	1224	716	1861	0	0	360	1423	3162	986	1628	859	3513	564	0	0	2468	1332	816	1306	2148	1216	719	1708	1206	468	2965	1361	3229	1123	584	1226	2764	857	2452	1381	2162	1139	993	1311	3123
719	2883	1070	3453	955	1610	944	1874	1464	2377	1224	716	1861	0	0	361	1423	3160	981	1628	858	3513	564	0	0	2464	1332	814	1306	2157	1220	721	1710	1203	468	2964	1361	3231	1117	582	1225	2765	858	2449	1382	2162	1137	992	1317	3125
720	2885	1073	3453	955	1615	940	1874	1463	2377	1224	716	1861	0	0	362	1423	3158	977	1628	857	3513	564	0	0	2461	1334	812	1306	2166	1223	722	1714	1200	468	2963	1361	3235	1111	579	1224	2766	859	2447	1383	2162	1135	988	1321	3128
721	2886	1075	3453	955	1621	936	1873	1463	2377	1224	716	1861	0	0	363	1423	3156	972	1628	856	3513	564	0	0	2459	1336	810	1306	2173	1227	723	1715	1197	468	2961	1361	3238	1105	577	1223	2767	860	2445	1384	2162	1133	984	1325	3129
722	2887	1077	3453	955	1626	933	1872	1463	2377	1223	716	1861	0	0	363	1423	3153	966	1628	856	3513	564	0	0	2457	1338	809	1307	2180	1230	724	1718	1195	468	2958	1361	3241	1099	574	1222	2768	861	2443	1385	2162	1131	981	1328	3133
723	2889	1078	3453	955	1629	930	1871	1463	2377	1223	716	1861	0	0	363	1423	3150	961	1627	856	3513	564	0	0	2454	1339	808	1308	2189	1234	724	1721	1196	468	2956	1361	3244	1093	572	1221	2770	862	2440	1385	2162	1129	979	1330	3138
724	2890	1079	3453	955	1631	927	1871	1463	2377	1223	716	1861	0	0	363	1423	3147	952	1627	855	3513	564	0	0	2450	1341	806	1308	2199	1239	724	1723	1197	467	2953	1361	3247	1088	571	1221	2772	863	2438	1385	2162	1127	976	1333	3141
725	2892	1080	3453	955	1633	924	1868	1461	2377	1223	716	1861	0	0	363	1423	3144	945	1626	855	3513	564	0	0	2443	1342	805	1310	2207	1243	724	1726	1198	466	2951	1361	3249	1082	572	1220	2773	864	2440	1385	2165	1126	974	1336	3144
726	2893	1080	3453	955	1634	921	1867	1460	2377	1223	716	1861	0	0	363	1423	3142	935	1626	854	3513	564	0	0	2437	1343	803	1311	2215	1244	724	1728	1201	466	2949	1363	3253	1079	573	1219	2774	865	2441	1385	2168	1125	972	1340	3147
727	2894	1081	3453	955	1635	921	1867	1459	2377	1223	716	1861	0	0	363	1423	3140	924	1626	853	3513	564	0	0	2429	1344	800	1312	2222	1249	725	1730	1203	466	2947	1363	3255	1077	573	1218	2775	866	2443	1386	2171	1125	970	1343	3150
728	2896	1081	3453	955	1633	920	1868	1458	2377	1223	716	1861	0	0	363	1423	3138	914	1626	853	3513	564	0	0	2420	1345	797	1312	2228	1255	725	1732	1205	466	2945	1365	3257	1072	573	1217	2775	867	2444	1386	2173	1123	967	1347	3152
729	2898	1081	3453	954	1631	920	1868	1457	2378	1222	716	1861	0	0	364	1423	3137	905	1626	853	3513	564	0	0	2411	1347	795	1313	2233	1260	725	1733	1207	466	2945	1366	3258	1066	573	1216	2775	867	2443	1386	2175	1122	959	1350	3155
730	2900	1083	3453	953	1629	920	1868	1456	2378	1222	716	1861	0	0	364	1423	3136	896	1625	853	3513	564	0	0	2402	1349	793	1314	2237	1265	725	1735	1209	466	2944	1368	3259	1061	573	1215	2775	866	2444	1387	2177	1121	953	1352	3158
731	2901	1085	3453	952	1627	920	1868	1456	2378	1221	716	1861	0	0	364	1423	3136	886	1624	853	3513	564	0	0	2393	1350	792	1315	2240	1271	725	1737	1211	466	2943	1370	3260	1056	574	1214	2775	865	2442	1386	2179	1120	950	1355	3161
732	2903	1087	3453	952	1625	920	1868	1454	2379	1220	716	1861	0	0	364	1423	3136	878	1623	853	3513	564	0	0	2383	1351	791	1316	2244	1277	725	1739	1212	466	2941	1371	3261	1052	574	1213	2776	865	2441	1386	2181	1120	946	1360	3163
733	2904	1090	3453	952	1623	920	1869	1453	2379	1220	716	1861	0	0	364	1424	3135	871	1622	853	3513	564	0	0	2375	1351	790	1317	2247	1281	725	1741	1213	467	2939	1372	3262	1049	576	1212	2777	865	2440	1386	2182	1119	943	1367	3166
734	2906	1094	3453	952	1621	921	1870	1452	2379	1219	716	1861	0	0	364	1424	3134	865	1622	853	3513	564	0	0	2368	1351	789	1317	2249	1285	725	1742	1214	467	2937	1373	3263	1047	578	1211	2778	864	2439	1386	2183	1119	940	1374	3169
735	2908	1099	3453	952	1618	922	1870	1451	2379	1219	716	1861	0	0	364	1424	3133	859	1622	853	3513	564	0	0	2362	1352	788	1317	2250	1289	726	1742	1214	467	2935	1374	3264	1045	579	1209	2779	864	2438	1386	2184	1119	938	1379	3172
736	2910	1107	3453	952	1616	923	1871	1450	2379	1219	716	1861	0	0	364	1424	3131	852	1622	853	3513	564	0	0	2357	1353	788	1317	2251	1293	727	1743	1214	467	2933	1375	3265	1043	579	1208	2779	864	2437	1386	2185	1119	935	1385	3174
737	2911	1114	3453	951	1613	924	1871	1450	2379	1219	716	1861	0	0	364	1424	3128	846	1622	853	3513	564	0	0	2353	1354	787	1317	2251	1301	728	1745	1214	467	2931	1379	3266	1042	580	1206	2778	864	2436	1386	2186	1119	933	1390	3175
738	2912	1120	3453	951	1611	925	1871	1450	2379	1219	716	1861	0	0	364	1424	3125	841	1622	853	3513	564	0	0	2349	1355	787	1317	2251	1308	729	1746	1213	467	2929	1382	3270	1041	581	1204	2777	864	2435	1386	2187	1119	931	1396	3176
739	2913	1126	3453	951	1609	926	1872	1450	2379	1218	716	1861	0	0	364	1424	3122	835	1623	852	3513	564	0	0	2344	1353	786	1316	2250	1314	729	1748	1212	467	2928	1385	3275	1042	582	1202	2776	864	2434	1386	2188	1119	928	1399	3177
740	2913	1131	3453	951	1607	927	1873	1449	2379	1218	716	1861	0	0	364	1424	3116	827	1622	852	3513	564	0	0	2339	1352	785	1315	2248	1318	729	1750	1210	466	2927	1387	3280	1044	582	1201	2776	864	2433	1386	2189	1118	926	1401	3177
741	2913	1135	3453	951	1605	928	1875	1448	2379	1218	716	1861	0	0	364	1424	3111	820	1622	852	3513	564	0	0	2336	1352	784	1314	2245	1322	729	1752	1208	466	2926	1389	3284	1045	583	1198	2776	862	2432	1386	2190	1117	925	1402	3177
742	2913	1139	3453	950	1604	931	1877	1447	2379	1218	716	1861	0	0	364	1425	3105	813	1622	852	3513	564	0	0	2334	1352	783	1314	2243	1325	729	1752	1206	466	2925	1391	3289	1046	584	1194	2776	860	2431	1386	2191	1116	923	1403	3176
743	2913	1144	3453	950	1602	933	1878	1445	2380	1218	716	1861	0	0	364	1427	3100	806	1622	852	3513	564	0	0	2331	1353	782	1313	2241	1327	729	1753	1204	465	2925	1393	3294	1044	585	1190	2775	858	2430	1386	2192	1115	921	1403	3174
744	2913	1148	3453	950	1601	935	1878	1443	2380	1218	716	1861	0	0	364	1427	3095	797	1622	852	3513	564	0	0	2329	1354	781	1313	2240	1327	729	1754	1202	465	2925	1394	3298	1042	586	1187	2775	857	2429	1386	2193	1114	920	1402	3174
745	2912	1151	3453	950	1600	937	1879	1442	2380	1218	716	1861	0	0	364	1427	3089	788	1622	852	3513	564	0	0	2329	1354	778	1313	2239	1326	729	1755	1200	465	2925	1395	3302	1040	587	1181	2775	856	2428	1386	2193	1112	916	1401	3169
746	2911	1154	3453	950	1599	938	1882	1440	2380	1218	716	1861	0	0	364	1427	3083	781	1623	852	3513	564	0	0	2329	1354	774	1312	2237	1323	729	1756	1198	465	2925	1395	3305	1039	587	1176	2775	855	2430	1380	2194	1111	910	1400	3164
747	2909	1154	3453	950	1599	939	1883	1438	2381	1218	716	1861	0	0	364	1427	3077	772	1623	852	3513	564	0	0	2330	1354	770	1311	2233	1319	729	1757	1196	465	2925	1396	3307	1040	587	1171	2775	854	2432	1374	2195	1110	905	1399	3159
748	2908	1156	3453	950	1599	940	1884	1439	2381	1218	716	1861	0	0	364	1427	3072	762	1624	852	3513	564	0	0	2331	1354	767	1311	2229	1313	729	1758	1191	465	2926	1396	3309	1041	586	1166	2775	853	2434	1368	2196	1108	898	1396	3155
749	2907	1158	3453	950	1599	941	1885	1441	2381	1218	716	1861	0	0	363	1426	3068	753	1624	852	3513	564	0	0	2333	1354	764	1311	2226	1307	729	1758	1184	465	2925	1397	3311	1043	586	1160	2775	854	2436	1362	2197	1107	892	1393	3151
750	2906	1159	3453	950	1599	942	1886	1445	2381	1218	716	1861	0	0	363	1426	3064	746	1625	852	3513	564	0	0	2335	1354	762	1310	2223	1301	729	1758	1177	466	2925	1397	3312	1044	586	1155	2776	853	2438	1356	2197	1106	886	1391	3146
751	2905	1160	3453	950	1599	942	1887	1447	2381	1218	716	1861	0	0	363	1426	3061	740	1626	852	3513	564	0	0	2337	1354	760	1309	2219	1296	729	1758	1171	467	2925	1397	3313	1045	586	1150	2776	852	2443	1349	2197	1105	879	1389	3141
752	2903	1161	3453	950	1599	943	1887	1449	2381	1218	716	1861	0	0	362	1426	3058	733	1626	852	3513	564	0	0	2339	1354	759	1309	2215	1290	729	1758	1164	467	2926	1396	3314	1046	581	1147	2777	851	2447	1343	2197	1104	873	1386	3136
753	2901	1164	3453	950	1599	943	1886	1450	2381	1218	716	1861	0	0	361	1426	3055	724	1626	852	3513	564	0	0	2340	1353	757	1309	2212	1284	729	1759	1156	468	2926	1395	3315	1046	579	1144	2777	851	2452	1337	2198	1103	866	1383	3131
754	2899	1167	3453	950	1599	943	1886	1451	2382	1218	716	1861	0	0	361	1426	3054	715	1626	852	3513	564	0	0	2340	1352	754	1309	2208	1279	729	1760	1149	467	2926	1394	3316	1047	578	1140	2778	853	2458	1330	2199	1102	859	1380	3126
755	2897	1169	3453	950	1599	943	1886	1454	2382	1218	716	1861	0	0	360	1426	3053	707	1626	852	3513	564	0	0	2340	1351	751	1309	2204	1272	729	1761	1143	466	2926	1394	3317	1047	577	1136	2778	854	2463	1324	2200	1101	854	1376	3121
756	2894	1171	3453	950	1599	943	1887	1457	2382	1218	716	1861	0	0	359	1425	3051	700	1626	852	3513	564	0	0	2340	1350	747	1310	2201	1265	729	1761	1138	466	2926	1394	3317	1047	577	1132	2778	855	2468	1319	2201	1100	849	1371	3116
757	2890	1172	3453	950	1599	943	1889	1458	2382	1218	716	1861	0	0	358	1424	3049	692	1626	852	3513	564	0	0	2340	1349	741	1310	2201	1258	729	1762	1131	466	2925	1394	3317	1049	577	1128	2778	856	2475	1313	2201	1097	845	1367	3110
758	2886	1173	3453	950	1600	942	1891	1460	2382	1218	716	1861	0	0	358	1423	3048	685	1626	852	3513	564	0	0	2340	1349	735	1311	2201	1251	729	1763	1121	467	2925	1394	3318	1051	576	1125	2779	857	2478	1309	2201	1094	841	1362	3105
759	2881	1174	3452	949	1601	941	1894	1462	2382	1218	716	1861	0	0	358	1423	3047	679	1626	852	3513	564	0	0	2341	1348	729	1312	2202	1243	729	1765	1111	468	2925	1394	3318	1053	576	1122	2780	858	2484	1303	2201	1092	837	1354	3100
760	2876	1175	3452	949	1602	940	1896	1464	2382	1218	716	1861	0	0	358	1423	3046	675	1626	852	3513	564	0	0	2341	1348	723	1314	2204	1236	729	1768	1103	469	2924	1394	3318	1055	577	1120	2781	860	2492	1297	2201	1090	833	1347	3094
761	2871	1178	3452	949	1603	939	1899	1464	2382	1218	716	1861	0	0	358	1423	3044	672	1626	852	3513	564	0	0	2341	1347	718	1316	2206	1230	729	1772	1095	471	2923	1394	3318	1057	577	1119	2781	861	2500	1293	2202	1088	829	1341	3087
762	2865	1181	3452	949	1603	938	1903	1465	2382	1218	716	1861	0	0	358	1423	3041	669	1626	852	3513	564	0	0	2342	1346	715	1318	2208	1224	729	1774	1087	473	2923	1394	3317	1059	577	1119	2782	862	2507	1290	2203	1086	826	1336	3081
763	2861	1184	3452	949	1603	938	1906	1464	2382	1218	717	1861	0	0	358	1423	3038	667	1626	852	3513	564	0	0	2343	1346	712	1320	2215	1216	729	1775	1077	475	2922	1394	3316	1061	577	1119	2783	861	2514	1287	2204	1084	823	1330	3074
764	2857	1186	3452	949	1604	938	1909	1465	2381	1218	718	1861	0	0	358	1423	3034	666	1627	852	3513	564	0	0	2344	1346	709	1323	2223	1208	731	1776	1068	476	2921	1394	3315	1062	577	1119	2784	860	2521	1284	2205	1082	817	1326	3066
765	2853	1190	3452	949	1605	937	1914	1466	2381	1218	718	1861	0	0	358	1423	3030	666	1628	852	3513	564	0	0	2346	1346	706	1325	2231	1202	733	1779	1060	476	2919	1394	3314	1063	577	1120	2785	861	2526	1279	2206	1079	811	1322	3058
766	2850	1192	3452	949	1606	936	1919	1467	2380	1219	718	1861	0	0	358	1423	3025	666	1629	852	3513	564	0	0	2350	1346	703	1328	2239	1196	735	1781	1053	476	2917	1394	3313	1064	577	1122	2785	862	2530	1275	2206	1076	805	1319	3051
767	2848	1195	3452	949	1607	935	1923	1468	2380	1219	718	1861	0	0	358	1423	3020	666	1629	852	3513	564	0	0	2353	1345	701	1331	2246	1187	736	1783	1044	476	2915	1394	3312	1065	576	1124	2784	863	2538	1272	2207	1073	800	1316	3045
768	2847	1198	3452	949	1608	934	1926	1467	2380	1219	718	1861	0	0	358	1423	3016	664	1629	852	3513	564	0	0	2356	1344	699	1334	2256	1181	737	1784	1034	476	2914	1394	3310	1067	575	1126	2784	862	2547	1269	2208	1070	796	1313	3039
769	2846	1200	3452	949	1608	934	1929	1467	2379	1219	718	1861	0	0	360	1423	3011	663	1629	852	3513	564	0	0	2358	1339	696	1337	2265	1174	738	1785	1025	477	2913	1394	3308	1071	575	1128	2784	863	2555	1267	2209	1068	792	1310	3032
770	2845	1204	3452	949	1608	935	1931	1467	2378	1219	718	1861	0	0	361	1423	3007	663	1628	852	3513	564	0	0	2359	1339	692	1341	2274	1169	740	1786	1018	476	2912	1394	3306	1075	575	1131	2785	862	2563	1265	2209	1065	789	1308	3025
771	2845	1208	3452	949	1607	936	1932	1466	2378	1219	718	1861	0	0	362	1423	3003	663	1627	853	3513	564	0	0	2360	1339	687	1345	2287	1164	743	1787	1008	475	2911	1394	3305	1078	575	1133	2785	860	2571	1264	2209	1062	787	1306	3019
772	2845	1211	3452	949	1605	938	1933	1465	2378	1219	718	1861	0	0	363	1423	2999	663	1627	853	3513	564	0	0	2361	1338	682	1349	2298	1160	747	1787	996	474	2910	1394	3304	1080	575	1136	2785	861	2578	1263	2209	1059	785	1305	3012
773	2844	1213	3452	949	1603	940	1934	1465	2378	1219	718	1861	0	0	364	1423	2996	663	1627	853	3513	564	0	0	2362	1337	677	1353	2307	1157	750	1787	985	473	2908	1394	3303	1082	574	1137	2785	860	2584	1262	2209	1056	784	1303	3005
774	2844	1215	3452	949	1603	942	1936	1465	2378	1219	718	1861	0	0	365	1423	2993	661	1627	853	3513	564	0	0	2362	1335	673	1356	2315	1153	753	1788	976	472	2908	1394	3303	1084	574	1139	2785	859	2593	1262	2209	1054	781	1304	2996
775	2845	1216	3452	949	1602	945	1938	1466	2378	1219	718	1861	0	0	366	1423	2989	661	1627	853	3513	564	0	0	2363	1333	670	1361	2323	1147	755	1788	969	470	2908	1394	3303	1086	574	1141	2786	858	2601	1263	2209	1052	779	1304	2987
776	2845	1218	3452	949	1601	948	1945	1468	2378	1220	718	1861	0	0	366	1423	2981	662	1628	853	3513	564	0	0	2363	1330	668	1365	2330	1141	757	1788	963	469	2908	1394	3303	1088	574	1143	2786	857	2608	1265	2209	1050	776	1305	2980
777	2845	1219	3452	949	1600	951	1951	1469	2378	1220	718	1861	0	0	366	1423	2974	662	1628	853	3513	564	0	0	2364	1329	668	1369	2336	1135	759	1788	955	469	2907	1394	3304	1091	574	1145	2786	859	2616	1268	2209	1048	774	1307	2974
778	2845	1220	3452	949	1600	954	1957	1469	2378	1220	718	1861	0	0	366	1423	2968	663	1628	853	3513	564	0	0	2364	1327	667	1373	2341	1130	761	1788	948	468	2906	1394	3304	1095	573	1147	2786	860	2623	1271	2209	1046	772	1310	2967
779	2845	1222	3452	949	1600	956	1962	1470	2378	1220	718	1861	0	0	366	1423	2961	662	1627	853	3513	564	0	0	2365	1327	666	1377	2344	1124	762	1788	942	467	2905	1393	3305	1099	573	1148	2786	861	2630	1273	2209	1043	770	1313	2958
780	2844	1224	3452	949	1601	958	1967	1471	2375	1221	718	1861	0	0	366	1423	2955	661	1627	853	3513	564	0	0	2366	1326	665	1381	2350	1119	763	1788	937	466	2903	1393	3306	1103	573	1149	2786	862	2638	1275	2209	1040	767	1317	2950
781	2844	1226	3452	949	1602	962	1972	1471	2375	1221	718	1861	0	0	366	1423	2949	660	1627	853	3513	564	0	0	2366	1326	665	1384	2354	1115	764	1788	932	466	2902	1393	3307	1106	573	1150	2786	863	2648	1278	2209	1038	762	1322	2943
782	2845	1227	3452	949	1603	966	1977	1471	2375	1221	718	1861	0	0	366	1423	2944	660	1627	852	3513	564	0	0	2366	1326	665	1387	2358	1112	764	1788	928	466	2900	1393	3308	1109	573	1151	2786	861	2656	1281	2209	1036	757	1324	2938
783	2846	1227	3452	949	1603	968	1982	1471	2375	1221	718	1861	0	0	366	1423	2940	659	1627	852	3513	564	0	0	2366	1328	665	1389	2361	1109	764	1788	925	466	2897	1393	3308	1112	573	1152	2787	859	2663	1284	2209	1034	752	1328	2934
784	2848	1227	3452	949	1607	975	1986	1470	2375	1221	719	1861	0	0	366	1423	2937	658	1626	852	3513	564	0	0	2366	1329	664	1390	2363	1103	764	1788	922	467	2895	1392	3308	1115	572	1152	2787	860	2670	1287	2209	1032	750	1332	2930
785	2849	1227	3452	949	1611	981	1989	1471	2373	1223	719	1861	0	0	366	1423	2934	655	1625	852	3513	564	0	0	2366	1329	663	1391	2363	1096	764	1788	920	467	2893	1391	3308	1118	572	1153	2787	858	2679	1289	2209	1030	749	1338	2925
786	2850	1228	3452	949	1612	984	1992	1473	2372	1223	719	1861	0	0	366	1423	2930	652	1624	852	3513	564	0	0	2366	1329	662	1392	2363	1090	763	1788	918	468	2891	1390	3308	1120	572	1154	2787	859	2686	1291	2209	1027	748	1342	2921
787	2852	1229	3452	949	1613	987	1994	1474	2371	1223	719	1861	0	0	366	1424	2925	649	1624	852	3513	564	0	0	2365	1331	662	1391	2363	1085	763	1788	917	469	2889	1390	3308	1122	571	1153	2787	859	2693	1293	2209	1024	747	1347	2918
788	2854	1230	3452	949	1622	997	1996	1475	2370	1223	719	1861	0	0	366	1424	2918	645	1624	852	3513	564	0	0	2365	1331	661	1391	2363	1081	762	1789	916	469	2887	1390	3308	1124	571	1151	2786	859	2699	1297	2209	1021	746	1352	2918
789	2856	1231	3452	949	1629	1007	1997	1475	2369	1223	719	1861	0	0	366	1424	2910	641	1624	851	3513	564	0	0	2365	1331	661	1391	2362	1078	762	1789	914	470	2883	1391	3308	1126	571	1149	2787	858	2704	1301	2209	1018	746	1356	2916
790	2857	1231	3452	949	1637	1016	1997	1475	2368	1223	719	1861	0	0	366	1424	2902	635	1624	851	3513	564	0	0	2365	1331	662	1391	2361	1076	761	1789	913	470	2880	1392	3308	1127	571	1147	2791	857	2709	1305	2209	1015	746	1361	2915
791	2858	1232	3452	949	1640	1021	1998	1475	2367	1227	719	1861	0	0	366	1424	2896	630	1624	851	3513	564	0	0	2365	1333	663	1390	2360	1074	761	1790	910	471	2877	1392	3308	1128	571	1146	2793	858	2714	1308	2209	1012	746	1365	2914
792	2859	1232	3452	949	1648	1033	2001	1475	2366	1228	719	1861	0	0	366	1424	2885	625	1624	851	3513	564	0	0	2365	1334	663	1389	2359	1073	761	1790	907	473	2873	1392	3309	1128	571	1146	2795	858	2718	1311	2209	1009	746	1369	2914
793	2860	1233	3452	949	1657	1045	2004	1475	2366	1231	719	1861	0	0	366	1424	2875	620	1623	851	3513	564	0	0	2365	1334	664	1388	2358	1072	761	1790	903	474	2869	1392	3309	1127	571	1144	2796	859	2721	1314	2209	1007	746	1372	2914
794	2861	1233	3452	949	1667	1055	2007	1475	2365	1233	719	1861	0	0	366	1424	2865	615	1623	851	3513	564	0	0	2364	1332	665	1387	2357	1072	761	1791	899	475	2866	1392	3309	1125	571	1143	2798	860	2723	1316	2209	1004	746	1374	2914
795	2863	1232	3452	949	1678	1063	2010	1477	2364	1236	719	1861	0	0	366	1424	2855	609	1623	851	3513	564	0	0	2364	1330	666	1387	2356	1072	761	1791	895	477	2863	1392	3309	1123	571	1142	2799	861	2725	1317	2209	1001	746	1376	2915
796	2865	1231	3452	949	1688	1070	2013	1479	2363	1237	719	1861	0	0	366	1424	2846	603	1623	851	3513	564	0	0	2364	1327	667	1386	2355	1073	761	1791	892	478	2860	1392	3308	1121	571	1143	2800	862	2726	1319	2209	998	748	1378	2915
797	2867	1230	3452	949	1698	1076	2015	1483	2362	1238	719	1861	0	0	366	1424	2834	598	1624	851	3513	564	0	0	2364	1325	667	1385	2354	1074	761	1792	889	480	2857	1392	3306	1119	570	1143	2801	862	2726	1319	2209	995	750	1380	2914
798	2868	1229	3452	949	1708	1082	2017	1486	2361	1237	719	1861	0	0	366	1424	2824	593	1625	851	3513	564	0	0	2363	1323	667	1384	2352	1075	760	1793	885	482	2853	1391	3305	1117	568	1142	2801	863	2725	1320	2209	992	752	1382	2911
799	2869	1230	3452	949	1716	1088	2018	1487	2361	1235	719	1861	0	0	366	1424	2813	589	1625	851	3513	564	0	0	2362	1321	667	1383	2350	1076	760	1794	880	484	2850	1391	3304	1115	566	1141	2802	863	2724	1321	2209	989	754	1384	2909
800	2870	1230	3452	949	1723	1092	2019	1489	2361	1233	719	1861	0	0	366	1424	2804	585	1625	851	3513	564	0	0	2361	1320	668	1381	2349	1076	760	1794	876	486	2846	1390	3302	1113	566	1140	2803	862	2723	1322	2209	986	756	1386	2907
801	2872	1231	3452	949	1733	1094	2020	1491	2361	1231	719	1861	0	0	366	1424	2796	582	1625	851	3513	564	0	0	2360	1320	668	1379	2347	1075	760	1794	872	488	2843	1390	3300	1112	566	1141	2804	863	2722	1323	2209	983	758	1387	2904
802	2877	1232	3452	949	1744	1096	2021	1493	2361	1229	719	1861	0	0	366	1424	2787	579	1625	851	3513	564	0	0	2359	1320	669	1377	2345	1076	760	1794	867	490	2842	1387	3298	1111	566	1140	2805	863	2721	1323	2209	980	760	1389	2902
803	2880	1233	3452	949	1754	1096	2021	1495	2361	1228	719	1861	0	0	366	1424	2779	577	1625	851	3513	564	0	0	2358	1320	669	1375	2344	1077	760	1794	862	492	2839	1384	3296	1110	567	1139	2806	861	2720	1324	2209	977	762	1391	2900
804	2882	1235	3452	949	1763	1096	2021	1496	2361	1227	719	1861	0	0	366	1424	2772	575	1625	851	3513	564	0	0	2357	1320	669	1374	2343	1078	759	1794	857	494	2836	1382	3294	1109	568	1139	2806	861	2719	1324	2209	974	764	1393	2898
805	2885	1237	3452	949	1774	1095	2021	1497	2361	1226	719	1861	0	0	366	1424	2767	573	1626	851	3513	564	0	0	2357	1320	669	1373	2342	1079	758	1794	851	496	2833	1381	3292	1108	569	1139	2806	861	2718	1323	2209	971	765	1394	2897
806	2888	1241	3452	949	1783	1093	2021	1498	2361	1227	719	1861	0	0	366	1424	2763	572	1626	851	3513	564	0	0	2356	1320	669	1372	2342	1080	758	1793	845	497	2830	1380	3291	1107	570	1138	2806	860	2716	1323	2209	968	766	1394	2895
807	2890	1244	3452	949	1793	1092	2021	1499	2361	1228	720	1861	0	0	366	1424	2760	571	1626	851	3513	564	0	0	2355	1320	670	1371	2342	1081	758	1793	840	498	2827	1379	3290	1107	571	1138	2806	859	2714	1323	2209	974	766	1393	2891
808	2893	1247	3452	949	1804	1091	2021	1500	2361	1228	721	1861	0	0	366	1424	2758	570	1626	851	3513	564	0	0	2354	1323	671	1370	2342	1082	758	1793	836	499	2824	1378	3288	1106	572	1137	2806	860	2713	1324	2209	980	764	1391	2886
809	2898	1251	3452	949	1813	1090	2020	1501	2361	1228	721	1861	0	0	366	1424	2757	569	1627	851	3513	564	0	0	2354	1324	674	1370	2342	1083	758	1793	833	499	2818	1376	3286	1105	573	1136	2805	861	2712	1324	2209	979	762	1389	2882
810	2903	1257	3452	949	1821	1087	2020	1501	2360	1228	721	1861	0	0	366	1424	2756	568	1627	851	3513	564	0	0	2354	1324	677	1370	2342	1084	758	1794	831	499	2812	1374	3282	1105	573	1136	2803	862	2711	1324	2209	985	761	1387	2879
811	2908	1264	3452	949	1831	1085	2020	1502	2359	1229	721	1861	0	0	365	1424	2755	567	1627	851	3513	564	0	0	2354	1324	679	1370	2342	1084	758	1794	829	499	2808	1373	3278	1104	573	1136	2803	863	2710	1323	2209	990	760	1385	2874
812	2913	1271	3452	949	1841	1083	2020	1503	2358	1232	721	1861	0	0	365	1424	2755	567	1627	851	3513	564	0	0	2354	1327	680	1371	2342	1084	758	1795	828	498	2804	1375	3275	1104	573	1136	2802	863	2709	1322	2209	995	759	1383	2866
813	2918	1276	3452	949	1849	1081	2020	1503	2357	1235	721	1861	0	0	365	1424	2754	567	1627	851	3513	564	0	0	2353	1329	681	1370	2341	1084	758	1796	825	498	2800	1376	3272	1104	573	1136	2802	863	2708	1321	2209	999	759	1380	2858
814	2925	1281	3452	949	1857	1078	2019	1503	2356	1235	721	1861	0	0	365	1424	2754	567	1627	851	3513	564	0	0	2353	1329	682	1368	2340	1084	758	1798	819	498	2797	1377	3270	1105	573	1136	2802	864	2707	1321	2209	1000	759	1378	2851
815	2929	1283	3452	949	1865	1075	2018	1503	2352	1235	721	1861	0	0	365	1423	2754	565	1627	851	3513	564	0	0	2353	1329	683	1368	2339	1084	757	1800	813	497	2795	1379	3268	1107	573	1136	2802	864	2707	1320	2210	1003	760	1375	2845
816	2932	1284	3452	949	1873	1073	2018	1504	2348	1235	721	1861	0	0	365	1423	2752	566	1628	852	3513	564	0	0	2353	1329	684	1368	2338	1084	756	1801	808	496	2792	1379	3266	1109	573	1136	2802	864	2706	1320	2211	1006	761	1373	2840
817	2937	1285	3452	949	1882	1072	2018	1505	2343	1235	721	1861	0	0	365	1423	2748	567	1628	853	3513	564	0	0	2353	1329	685	1368	2338	1084	755	1803	804	495	2787	1379	3265	1111	573	1136	2802	864	2706	1319	2213	1009	763	1370	2834
818	2943	1288	3452	949	1891	1071	2018	1506	2337	1237	721	1861	0	0	365	1423	2744	568	1629	853	3513	564	0	0	2353	1329	686	1368	2338	1084	754	1805	801	494	2782	1379	3263	1113	575	1136	2802	864	2706	1319	2214	1012	767	1367	2827
819	2951	1290	3452	949	1899	1070	2017	1503	2332	1237	721	1861	0	0	365	1423	2741	569	1629	853	3513	564	0	0	2353	1329	687	1368	2338	1085	752	1807	798	493	2778	1380	3261	1116	578	1136	2800	864	2706	1319	2216	1014	771	1364	2821
820	2958	1292	3452	949	1906	1068	2017	1503	2328	1236	721	1861	0	0	365	1423	2739	568	1629	853	3513	564	0	0	2353	1329	687	1366	2337	1085	751	1810	797	492	2773	1380	3259	1118	581	1136	2799	864	2706	1319	2217	1016	775	1361	2815
821	2961	1295	3452	949	1914	1066	2016	1503	2324	1235	721	1861	0	0	365	1423	2738	565	1629	853	3513	564	0	0	2353	1329	688	1364	2337	1083	751	1812	796	490	2769	1380	3258	1121	583	1136	2797	865	2706	1319	2218	1018	778	1358	2811
822	2965	1297	3452	949	1921	1064	2016	1503	2321	1235	721	1861	0	0	365	1423	2736	563	1628	853	3513	564	0	0	2353	1329	690	1362	2337	1082	751	1814	796	488	2767	1381	3259	1124	585	1136	2796	865	2706	1319	2219	1020	781	1355	2808
823	2969	1298	3452	949	1929	1061	2016	1503	2317	1235	721	1861	0	0	365	1423	2735	561	1628	854	3513	564	0	0	2353	1329	691	1361	2336	1081	751	1816	796	485	2766	1383	3262	1128	587	1137	2796	865	2706	1319	2220	1022	784	1352	2804
824	2972	1298	3452	949	1937	1059	2016	1502	2314	1235	721	1861	0	0	365	1423	2734	559	1628	854	3513	564	0	0	2353	1329	692	1362	2335	1080	752	1818	796	482	2765	1384	3262	1134	589	1139	2796	863	2706	1320	2221	1024	788	1348	2801
825	2974	1297	3452	949	1944	1055	2016	1502	2310	1235	721	1861	0	0	365	1423	2732	557	1628	854	3513	564	0	0	2353	1329	692	1363	2335	1079	753	1819	797	479	2764	1386	3263	1139	590	1139	2795	863	2706	1322	2222	1026	794	1344	2798
826	2975	1296	3452	949	1950	1051	2016	1502	2306	1236	721	1861	0	0	365	1423	2731	555	1628	854	3513	564	0	0	2354	1329	692	1365	2334	1078	754	1820	798	476	2763	1388	3264	1145	591	1141	2794	863	2706	1324	2223	1028	799	1339	2795
827	2975	1296	3452	949	1957	1049	2016	1501	2302	1236	721	1861	0	0	365	1423	2727	552	1629	854	3513	564	0	0	2355	1329	693	1367	2332	1077	755	1821	799	474	2762	1390	3265	1153	593	1141	2794	863	2706	1326	2224	1030	805	1335	2791
828	2976	1296	3452	949	1963	1046	2017	1501	2296	1236	721	1861	0	0	365	1423	2721	550	1629	854	3513	564	0	0	2356	1329	694	1368	2330	1076	756	1821	800	472	2762	1390	3266	1164	593	1142	2795	863	2705	1327	2225	1032	810	1331	2789
829	2976	1297	3452	949	1968	1044	2017	1501	2290	1236	721	1861	0	0	364	1423	2716	546	1629	854	3513	564	0	0	2357	1329	695	1369	2328	1075	757	1821	799	472	2763	1391	3266	1174	594	1142	2796	863	2703	1328	2226	1034	814	1325	2787
830	2976	1300	3452	949	1976	1042	2017	1501	2284	1235	721	1861	0	0	363	1423	2711	543	1629	854	3513	564	0	0	2357	1328	697	1369	2324	1071	758	1821	798	472	2763	1392	3268	1183	594	1141	2798	863	2700	1329	2227	1036	819	1319	2784
831	2976	1303	3452	949	1984	1041	2017	1501	2278	1235	721	1861	0	0	363	1423	2707	539	1629	853	3513	564	0	0	2358	1327	698	1370	2320	1069	759	1821	799	473	2761	1392	3273	1194	595	1141	2798	863	2698	1330	2228	1038	823	1314	2782
832	2976	1308	3452	949	1991	1041	2016	1502	2272	1235	721	1861	0	0	363	1423	2706	536	1629	853	3513	564	0	0	2358	1326	700	1371	2316	1066	760	1821	801	474	2759	1392	3278	1204	596	1141	2798	864	2696	1330	2229	1040	828	1310	2780
833	2976	1313	3452	949	1999	1042	2016	1502	2265	1235	721	1861	0	0	363	1423	2703	534	1629	853	3513	564	0	0	2358	1324	702	1371	2312	1063	761	1821	803	475	2757	1392	3283	1214	596	1141	2798	865	2694	1331	2230	1042	832	1306	2777
834	2976	1317	3452	949	2007	1043	2016	1501	2258	1236	721	1861	0	0	363	1423	2698	534	1629	853	3513	564	0	0	2359	1322	703	1372	2309	1060	762	1821	805	476	2755	1391	3288	1222	597	1141	2797	866	2692	1333	2231	1044	836	1301	2774
835	2977	1320	3452	949	2014	1044	2017	1501	2252	1237	721	1861	0	0	363	1423	2691	534	1629	853	3513	564	0	0	2360	1320	704	1374	2306	1055	762	1821	807	477	2753	1391	3293	1228	597	1142	2795	866	2690	1335	2232	1046	839	1295	2773
836	2977	1321	3452	949	2022	1045	2018	1502	2246	1237	721	1861	0	0	362	1423	2685	535	1629	853	3513	564	0	0	2361	1318	706	1376	2304	1051	762	1822	809	478	2751	1391	3298	1233	598	1142	2793	866	2687	1337	2233	1048	843	1288	2772
837	2976	1321	3452	949	2031	1046	2019	1502	2240	1237	721	1861	0	0	361	1423	2681	537	1630	853	3513	564	0	0	2361	1317	708	1378	2302	1047	762	1822	810	479	2749	1391	3302	1237	600	1143	2793	866	2685	1338	2234	1050	846	1282	2771
838	2975	1321	3452	949	2039	1047	2021	1502	2235	1238	721	1861	0	0	361	1423	2676	540	1630	853	3513	564	0	0	2362	1316	710	1380	2301	1044	763	1823	810	480	2747	1390	3307	1239	602	1143	2792	867	2683	1339	2235	1052	848	1275	2770
839	2973	1322	3452	949	2048	1047	2022	1501	2230	1238	721	1861	0	0	361	1423	2672	542	1631	853	3513	564	0	0	2363	1317	712	1381	2300	1042	764	1824	810	481	2747	1389	3311	1241	604	1144	2791	867	2682	1340	2236	1054	851	1268	2769
840	2972	1322	3452	949	2057	1047	2023	1501	2224	1238	721	1861	0	0	361	1423	2667	543	1632	853	3513	564	0	0	2364	1317	715	1383	2299	1040	764	1825	811	482	2746	1387	3315	1242	607	1144	2790	867	2681	1339	2237	1056	853	1260	2768
841	2973	1321	3452	949	2066	1047	2024	1501	2220	1239	721	1861	0	0	361	1423	2660	546	1632	853	3513	564	0	0	2364	1316	717	1386	2299	1038	764	1826	811	483	2745	1386	3318	1243	609	1145	2790	867	2680	1338	2238	1058	854	1253	2767
842	2972	1320	3452	949	2076	1047	2025	1501	2216	1240	721	1861	0	0	361	1423	2654	550	1632	853	3513	564	0	0	2365	1315	719	1390	2299	1036	764	1826	811	484	2744	1386	3321	1244	611	1144	2790	867	2679	1339	2239	1060	854	1247	2766
843	2972	1319	3452	950	2086	1047	2026	1502	2214	1240	721	1861	0	0	361	1423	2649	553	1632	853	3513	564	0	0	2366	1314	721	1394	2300	1033	764	1825	811	485	2743	1386	3323	1244	613	1145	2789	867	2678	1340	2240	1062	852	1242	2765
844	2971	1318	3452	950	2095	1048	2027	1503	2214	1241	721	1861	0	0	361	1423	2645	555	1632	853	3513	564	0	0	2370	1314	723	1398	2301	1029	764	1824	810	486	2742	1385	3324	1244	614	1146	2788	867	2677	1341	2241	1064	850	1236	2762
845	2971	1317	3452	950	2105	1049	2028	1504	2214	1241	721	1861	0	0	361	1423	2641	558	1632	853	3513	564	0	0	2374	1314	724	1402	2304	1023	764	1825	809	487	2741	1385	3325	1243	615	1147	2786	867	2676	1342	2242	1066	848	1231	2760
846	2971	1316	3452	950	2114	1049	2029	1505	2212	1242	721	1861	0	0	361	1423	2638	561	1632	852	3513	564	0	0	2378	1313	724	1407	2305	1015	764	1825	809	488	2740	1385	3325	1242	615	1148	2784	866	2675	1343	2243	1068	845	1226	2758
847	2971	1315	3452	950	2122	1049	2030	1505	2212	1243	721	1861	0	0	361	1423	2635	565	1632	851	3513	564	0	0	2380	1311	725	1412	2306	1008	764	1825	810	489	2740	1385	3325	1241	614	1149	2782	863	2673	1343	2244	1070	841	1221	2757
848	2971	1314	3452	950	2129	1048	2032	1505	2210	1243	721	1861	0	0	361	1423	2631	568	1632	851	3513	564	0	0	2382	1310	725	1416	2307	1002	764	1825	810	491	2740	1385	3325	1240	614	1150	2777	861	2671	1344	2245	1072	835	1216	2755
849	2971	1313	3452	950	2138	1049	2033	1505	2208	1243	0	0	0	0	361	1423	2627	569	1632	850	3513	564	0	0	2384	1309	726	1420	2307	996	764	1824	810	492	2740	1385	3325	1238	613	1151	2773	859	2669	1344	2246	1074	829	1211	2754
850	2973	1313	3452	950	2146	1052	2033	1505	2206	1243	0	0	0	0	361	1423	2624	572	1632	849	3513	564	0	0	2385	1308	727	1423	2307	988	764	1824	811	493	2740	1385	3325	1237	610	1152	2770	857	2667	1344	2247	1076	823	1207	2754
851	2976	1312	3452	950	2155	1055	2033	1505	2205	1244	0	0	0	0	361	1423	2621	573	1631	848	3513	564	0	0	2385	1307	728	1426	2307	981	764	1824	811	494	2739	1385	3324	1236	608	1154	2767	856	2666	1344	2248	1078	818	1204	2754
852	2979	1311	3452	950	2164	1059	2033	1504	2206	1245	0	0	0	0	362	1423	2620	575	1631	847	3513	564	0	0	2386	1306	729	1430	2306	975	763	1824	811	495	2739	1384	3323	1235	608	1155	2765	855	2665	1344	2249	1080	813	1199	2754
853	2982	1311	3452	950	2173	1063	2033	1504	2207	1246	0	0	0	0	362	1423	2619	575	1631	846	3513	564	0	0	2383	1306	729	1434	2306	970	763	1824	811	497	2738	1384	3322	1233	602	1161	2763	854	2664	1345	2250	1082	808	1196	2754
854	2984	1311	3452	950	2180	1070	2034	1504	2208	1249	0	0	0	0	363	1423	2618	576	1630	846	3513	564	0	0	2380	1306	729	1437	2306	966	762	1824	812	499	2737	1384	3322	1231	597	1168	2762	853	2663	1346	2251	1084	805	1192	2754
855	2987	1310	3452	950	2187	1077	2035	1505	2209	1252	0	0	0	0	363	1423	2616	577	1630	846	3513	564	0	0	2378	1306	729	1440	2302	962	761	1824	813	501	2736	1384	3321	1231	593	1175	2763	852	2662	1346	2252	1086	802	1189	2753
856	2991	1309	3452	950	2195	1083	2036	1505	2210	1255	0	0	0	0	363	1423	2615	577	1630	846	3513	564	0	0	2376	1306	729	1444	2300	958	761	1824	814	503	2735	1384	3320	1231	588	1181	2764	851	2662	1345	2253	1088	799	1186	2751
857	2994	1309	3452	950	2202	1090	2037	1505	2210	1260	0	0	0	0	364	1423	2614	576	1630	844	3513	564	0	0	2374	1306	729	1447	2297	954	760	1824	815	506	2734	1384	3320	1232	584	1186	2766	850	2661	1345	2254	1090	797	1183	2750
858	2996	1309	3452	950	2208	1096	2037	1505	2210	1265	0	0	0	0	364	1423	2613	575	1629	842	3513	564	0	0	2372	1306	729	1449	2292	948	760	1824	817	508	2733	1384	3319	1233	580	1191	2767	850	2662	1345	2255	1092	796	1181	2749
859	2998	1309	3452	950	2212	1103	2036	1506	2210	1269	0	0	0	0	364	1423	2612	574	1629	840	3513	564	0	0	2373	1306	730	1450	2288	942	759	1823	819	510	2732	1384	3318	1233	579	1195	2768	850	2661	1345	2256	1094	795	1180	2748
860	3000	1309	3452	950	2216	1111	2036	1508	2209	1274	0	0	0	0	364	1423	2611	573	1628	838	3513	564	0	0	2374	1306	731	1451	2283	935	758	1822	821	512	2731	1384	3317	1233	577	1199	2769	851	2661	1345	0	0	795	1180	2746
861	3002	1309	3452	950	2218	1118	2035	1510	2205	1278	0	0	0	0	364	1423	2611	572	1628	836	3513	564	0	0	2375	1306	731	1452	2279	930	757	1821	823	514	2730	1384	3316	1234	576	1202	2770	852	2661	1342	0	0	797	1177	2743
862	3003	1309	3452	950	2219	1125	2034	1512	2202	1282	0	0	0	0	364	1423	2610	570	1628	832	3513	564	0	0	2375	1306	731	1453	2274	926	756	1820	824	516	2729	1384	3315	1234	577	1206	2771	853	2661	1340	0	0	799	1173	2741
863	3004	1309	3452	950	2218	1131	2033	1513	2199	1286	0	0	0	0	364	1423	2610	568	1628	827	3513	564	0	0	2374	1306	731	1453	2270	922	754	1819	825	518	2728	1384	3316	1234	576	1208	2772	853	2661	1338	0	0	802	1170	2739
864	3005	1309	3452	950	2217	1136	2032	1514	2196	1289	0	0	0	0	365	1424	2608	566	1628	817	3513	564	0	0	2375	1306	730	1452	2267	916	754	1818	826	520	2727	1384	3316	1233	576	1210	2773	852	2664	1340	0	0	806	1169	2737
865	3006	1310	3452	950	2215	1139	2031	1515	2193	1292	0	0	0	0	365	1424	2606	565	1628	809	3513	564	0	0	2376	1306	730	1451	2264	912	753	1815	828	522	2726	1384	3317	1233	576	1211	2773	852	2664	1340	0	0	810	1168	2734
866	3007	1310	3452	950	2213	1142	2030	1516	2191	1295	0	0	0	0	365	1424	2604	564	1628	802	3513	564	0	0	2377	1306	730	1451	2261	907	753	1812	830	523	2725	1384	3318	1232	576	1212	2774	852	2663	1339	0	0	816	1169	2731
867	3007	1311	3452	950	2211	1144	2030	1517	2189	1296	0	0	0	0	365	1426	2601	563	1628	794	3513	564	0	0	2377	1306	730	1451	2257	903	752	1809	831	525	2724	1384	3319	1231	575	1212	2776	851	2662	1337	0	0	822	1169	2729
868	3009	1311	3452	950	2209	1145	2030	1517	2187	1297	0	0	0	0	365	1428	2598	563	1628	786	3513	564	0	0	2375	1306	731	1450	2253	895	753	1804	832	528	2723	1384	3320	1230	574	1212	2776	851	2662	1337	0	0	828	1169	2727
869	3010	1311	3452	950	2206	1146	2030	1518	2185	1298	0	0	0	0	365	1430	2595	563	1628	779	3513	563	0	0	2373	1306	733	1449	2251	888	754	1799	833	530	2726	1384	3321	1228	573	1212	2776	851	2662	1337	0	0	835	1169	2725
870	3012	1312	3452	950	2202	1147	2030	1519	2179	1298	0	0	0	0	365	1432	2593	564	1628	773	3513	563	0	0	2374	1306	734	1448	2249	881	755	1793	834	532	2726	1384	3322	1225	572	1212	2774	851	2662	1337	0	0	843	1167	2719
871	3015	1312	3452	950	2198	1149	2030	1519	2174	1297	0	0	0	0	365	1433	2591	566	1628	766	3513	563	0	0	2374	1306	735	1447	2249	875	756	1787	835	535	2726	1384	3325	1223	571	1213	2774	851	2662	1337	0	0	850	1165	2714
872	3018	1312	3452	950	2194	1151	2030	1519	2170	1295	0	0	0	0	365	1434	2589	568	1628	760	3513	563	0	0	2374	1306	736	1446	2249	870	757	1781	836	539	2726	1384	3328	1221	571	1215	2774	851	2659	1333	0	0	861	1165	2709
873	3020	1312	3452	950	2190	1151	2030	1519	2166	1293	0	0	0	0	365	1435	2587	569	1629	755	3513	563	0	0	2375	1306	737	1445	2248	866	759	1775	837	542	2726	1384	3330	1219	571	1216	2774	851	2656	1329	0	0	872	1163	2704
874	3022	1312	3452	950	2185	1150	2030	1519	2162	1292	0	0	0	0	365	1436	2585	569	1630	750	3513	563	0	0	2376	1307	738	1445	2247	863	759	1770	839	546	2726	1384	3332	1218	570	1218	2775	851	2654	1326	0	0	881	1161	2701
875	3024	1311	3452	950	2180	1150	2030	1519	2159	1289	0	0	0	0	365	1437	2584	569	1631	745	3513	563	0	0	2376	1307	739	1445	2247	861	760	1765	840	551	2726	1384	3333	1217	570	1220	2775	850	2652	1323	0	0	892	1159	2698
876	3026	1311	3452	950	2174	1150	2030	1519	2155	1285	0	0	0	0	365	1437	2583	569	1631	740	3513	563	0	0	2376	1307	740	1444	2247	860	761	1760	841	556	2730	1383	3334	1217	570	1221	2776	850	2652	1321	0	0	902	1156	2695
877	3027	1311	3452	950	2166	1151	2030	1519	2149	1281	0	0	0	0	366	1436	2582	569	1631	733	3513	563	0	0	2376	1307	741	1443	2247	860	761	1754	843	560	2730	1383	3336	1217	571	1224	2777	849	2652	1319	0	0	913	1151	2692
878	3028	1310	3452	950	2158	1153	2030	1520	2145	1276	0	0	0	0	366	1435	2581	569	1631	723	3513	563	0	0	2376	1307	741	1442	2249	862	760	1748	846	564	2730	1383	3337	1217	572	1227	2777	849	2651	1317	0	0	927	1145	2689
879	3028	1309	3452	950	2151	1154	2030	1520	2138	1273	0	0	0	0	367	1434	2580	568	1632	715	3513	563	0	0	2377	1308	742	1442	2251	865	758	1743	849	567	2734	1382	3338	1217	572	1229	2777	849	2650	1315	0	0	939	1139	2678
880	3028	1308	3452	950	2143	1157	2030	1520	2130	1270	0	0	0	0	367	1433	2580	567	1632	708	3513	563	0	0	2375	1309	742	1440	2250	862	758	1738	852	571	2734	1382	3337	1217	569	1231	2777	849	2649	1315	0	0	951	1132	2669
881	3028	1308	3452	950	2136	1161	2030	1520	2123	1266	0	0	0	0	367	1432	2580	566	1631	703	3513	563	0	0	2375	1309	742	1437	2252	866	758	1735	856	575	2734	1382	3335	1217	571	1233	2777	849	2648	1315	0	0	961	1126	2661
882	3027	1308	3452	950	2129	1165	2030	1520	2116	1260	0	0	0	0	367	1431	2580	565	1629	694	3513	563	0	0	2375	1309	742	1434	2254	868	758	1733	860	581	2738	1382	3333	1217	571	1234	2777	850	2647	1316	0	0	970	1121	2655
883	3026	1308	3452	950	2122	1169	2031	1520	2108	1257	0	0	0	0	367	1431	2580	564	1627	686	3513	563	0	0	2375	1309	742	1432	2257	869	757	1731	865	589	2741	1382	3331	1217	572	1235	2777	852	2646	1317	0	0	979	1115	2648
884	3025	1308	3452	950	2114	1173	2032	1520	2101	1253	0	0	0	0	367	1431	2580	564	1626	680	3513	563	0	0	2375	1309	742	1431	2260	871	756	1728	870	596	2743	1382	3329	1217	568	1236	2777	851	2645	1319	0	0	990	1108	2641
885	3024	1308	3452	950	2108	1176	2033	1520	2091	1247	0	0	0	0	367	1430	2580	563	1624	673	3513	563	0	0	2374	1310	741	1429	2263	872	755	1725	875	603	2745	1383	3328	1217	565	1237	2777	849	2644	1320	0	0	999	1102	2636
886	3024	1309	3452	950	2103	1178	2034	1520	2081	1244	0	0	0	0	366	1430	2579	562	1623	666	3513	563	0	0	2373	1310	739	1427	2268	878	752	1721	879	610	2746	1384	3327	1217	563	1238	2777	847	2644	1321	0	0	1006	1095	2629
887	3023	1309	3452	950	2098	1179	2033	1520	2073	1242	0	0	0	0	366	1429	2579	561	1620	662	3513	563	0	0	2372	1310	739	1426	2273	882	746	1718	883	617	2744	1385	3326	1217	564	1239	2777	845	2644	1322	0	0	1012	1087	2623
888	3022	1309	3452	950	2094	1180	2033	1519	2064	1240	0	0	0	0	366	1428	2579	560	1617	659	3513	563	0	0	2371	1310	739	1425	2278	886	740	1716	886	624	2742	1385	3325	1218	566	1239	2777	844	2644	1322	0	0	1017	1080	2620
889	3021	1309	3452	950	2091	1180	2032	1518	2056	1238	0	0	0	0	366	1427	2579	559	1612	657	3513	563	0	0	2371	1310	739	1423	2284	889	734	1714	888	632	2743	1385	3323	1218	568	1239	2778	844	2644	1322	0	0	1020	1073	2618
890	3020	1309	3452	950	2089	1182	2032	1517	2049	1237	0	0	0	0	366	1426	2579	557	1607	652	3513	563	0	0	2370	1310	739	1421	2290	893	728	1712	890	641	2740	1383	3322	1218	569	1239	2779	845	2644	1322	0	0	1023	1066	2617
891	3020	1310	3451	950	2088	1184	2031	1516	2043	1236	0	0	0	0	366	1426	2580	555	1603	646	3513	563	0	0	2370	1310	739	1420	2295	898	723	1709	892	649	2737	1382	3321	1218	570	1239	2779	846	2644	1322	0	0	1024	1060	2615
892	3019	1312	3451	950	2087	1187	2030	1515	2034	1236	0	0	0	0	366	1425	2580	553	1599	641	3513	563	0	0	2370	1310	739	1419	2305	902	718	1706	894	657	2735	1380	3319	1218	571	1239	2779	847	2644	1322	0	0	1025	1055	2614
893	3018	1313	3451	950	2086	1191	2029	1514	2029	1236	0	0	0	0	366	1425	2580	551	1595	633	3513	563	0	0	2372	1310	739	1418	2314	905	713	1703	896	665	2732	1378	3317	1219	572	1240	2780	848	2644	1322	0	0	1025	1051	2612
894	3017	1314	3451	950	2085	1195	2029	1514	2023	1236	0	0	0	0	366	1425	2580	550	1592	627	3513	563	0	0	2374	1308	739	1417	2323	908	708	1701	898	675	2729	1376	3317	1220	573	1240	2780	849	2644	1322	0	0	1026	1048	2609
895	3014	1315	3451	950	2085	1198	2029	1514	2016	1234	0	0	0	0	366	1425	2581	549	1586	621	3513	563	0	0	2376	1308	739	1416	2331	912	703	1698	900	684	2723	1374	3317	1220	573	1241	2780	850	2644	1322	0	0	1026	1045	2608
896	3011	1316	3451	950	2085	1201	2028	1514	2011	1235	0	0	0	0	366	1425	2582	548	1581	615	3513	563	0	0	2378	1309	739	1414	2339	915	698	1696	901	692	2717	1373	3318	1220	574	1242	2780	851	2645	1322	0	0	1026	1043	2605
897	3009	1316	3451	950	2086	1203	2028	1513	2007	1235	0	0	0	0	365	1425	2582	547	1574	610	3513	563	0	0	2380	1310	739	1412	2345	917	689	1694	901	700	2711	1372	3319	1219	575	1243	2779	852	2645	1322	0	0	1026	1041	2603
898	3008	1317	3451	950	2088	1205	2027	1513	2004	1234	0	0	0	0	364	1426	2582	544	1568	605	3513	563	0	0	2381	1311	739	1410	2351	921	682	1691	901	707	2706	1371	3320	1219	575	1244	2778	852	2645	1322	0	0	1026	1039	2600
899	3007	1317	3451	950	2090	1206	2027	1513	2002	1233	0	0	0	0	363	1426	2583	541	1562	600	3513	563	0	0	2383	1311	739	1408	2357	924	676	1689	901	714	2702	1371	3321	1218	575	1245	2777	852	2645	1320	0	0	1025	1038	2594
900	3006	1317	3451	950	2092	1207	2027	1513	2000	1231	0	0	0	0	362	1426	2583	540	1551	594	3513	563	0	0	2384	1309	739	1407	2362	927	670	1687	901	720	2697	1371	3322	1218	575	1245	2777	853	2646	1318	0	0	1024	1038	2590
901	3005	1318	3451	950	2096	1208	2027	1513	1998	1227	0	0	0	0	362	1426	2584	538	1540	588	3513	563	0	0	2384	1309	739	1405	2370	931	665	1686	900	726	2693	1370	3323	1217	575	1246	2777	854	2646	1316	0	0	1023	1038	2585
902	3004	1319	3451	950	2099	1209	2027	1513	1997	1224	0	0	0	0	362	1426	2585	538	1530	583	3513	563	0	0	2385	1309	740	1404	2378	934	661	1685	898	732	2690	1369	3326	1216	575	1247	2777	854	2646	1314	0	0	1022	1038	2580
903	3003	1320	3451	950	2104	1209	2027	1513	1997	1221	0	0	0	0	362	1425	2586	538	1521	578	3513	563	0	0	2386	1309	740	1403	2385	936	658	1684	896	738	2687	1369	3328	1215	575	1247	2777	854	2646	1312	0	0	1021	1039	2575
904	3002	1321	3451	950	2109	1209	2027	1513	1997	1219	0	0	0	0	362	1424	2587	538	1513	571	3513	563	0	0	2387	1309	740	1402	2393	939	655	1683	894	743	2683	1370	3330	1212	575	1247	2776	854	2647	1309	0	0	1020	1040	2569
905	3002	1322	3451	950	2113	1209	2027	1513	1998	1217	0	0	0	0	362	1424	2588	539	1504	564	3513	563	0	0	2388	1309	740	1399	2402	942	653	1682	892	749	2679	1370	3332	1210	575	1247	2775	854	2650	1306	0	0	1019	1042	2563
906	3002	1322	3451	950	2117	1210	2027	1512	2000	1213	0	0	0	0	362	1424	2588	540	1495	556	3513	563	0	0	2386	1310	740	1397	2410	945	651	1682	889	753	2676	1370	3333	1209	575	1247	2774	854	2652	1304	0	0	1018	1044	2557
907	3003	1322	3451	950	2123	1211	2027	1511	2001	1209	0	0	0	0	362	1424	2589	541	1487	548	3513	563	0	0	2386	1310	742	1395	2417	947	651	1681	886	757	2673	1370	3333	1207	575	1246	2774	854	2654	1301	0	0	1017	1045	2552
908	3005	1322	3451	950	2128	1212	2027	1511	2001	1205	0	0	0	0	362	1424	2590	541	1480	543	3513	563	0	0	2388	1309	744	1392	2427	949	652	1681	883	761	2670	1370	3332	1206	575	1244	2774	854	2657	1298	0	0	1016	1047	2547
909	3007	1322	3451	950	2136	1213	2027	1511	2000	1200	0	0	0	0	361	1424	2590	541	1474	537	3513	563	0	0	2390	1309	746	1389	2436	950	653	1681	880	764	2668	1370	3331	1205	575	1242	2774	854	2661	1296	0	0	1015	1049	2543
910	3009	1323	3451	950	2143	1215	2027	1511	2000	1194	0	0	0	0	360	1424	2590	540	1469	531	3513	563	0	0	2392	1309	748	1387	2444	951	654	1681	877	769	2666	1373	3331	1205	576	1240	2774	854	2664	1294	0	0	1014	1050	2540
911	3011	1323	3451	950	2149	1219	2027	1511	2000	1187	0	0	0	0	360	1424	2591	540	1458	525	3513	563	0	0	2393	1309	749	1385	2451	952	659	1681	872	773	2666	1375	3331	1206	577	1239	2774	854	2667	1292	0	0	1013	1051	2534
912	3012	1322	3451	950	2158	1221	2027	1511	2000	1180	0	0	0	0	360	1424	2594	540	1450	519	3513	563	0	0	2393	1309	750	1383	2458	953	664	1681	868	777	2664	1377	3332	1207	577	1239	2774	854	2669	1290	0	0	1012	1052	2528
913	3014	1320	3451	950	2167	1225	2027	1510	1999	1173	0	0	0	0	360	1424	2596	540	1441	514	3513	563	0	0	2393	1309	751	1381	2467	953	668	1681	864	780	2662	1379	3331	1208	578	1239	2774	853	2673	1288	0	0	1012	1053	2523
914	3016	1318	3451	950	2177	1231	2026	1510	1998	1167	0	0	0	0	360	1424	2599	541	1435	510	3513	563	0	0	2396	1309	751	1380	2475	952	672	1681	861	784	2659	1382	3332	1209	578	1238	2773	853	2677	1286	0	0	1013	1054	2518
915	3018	1316	3451	950	2185	1236	2026	1510	1997	1161	0	0	0	0	360	1424	2601	541	1430	507	3513	563	0	0	2399	1308	752	1379	2482	952	676	1681	860	789	2656	1383	3333	1210	578	1237	2773	853	2681	1284	0	0	1015	1054	2514
916	3019	1314	3451	950	2194	1243	2026	1511	1996	1157	0	0	0	0	360	1424	2602	542	1426	502	3513	563	0	0	2401	1307	753	1379	2488	951	679	1681	858	794	2653	1384	3334	1211	578	1236	2773	853	2685	1283	0	0	1017	1055	2510
917	3020	1311	3451	950	2202	1249	2026	1511	1994	1154	0	0	0	0	360	1423	2603	545	1423	493	3513	563	0	0	2403	1307	753	1378	2496	949	681	1682	856	799	2650	1385	3335	1212	578	1233	2773	853	2691	1281	0	0	1019	1056	2505
918	3020	1309	3451	950	2210	1255	2026	1511	1992	1150	0	0	0	0	360	1423	2604	548	1418	485	3513	563	0	0	2404	1307	753	1378	2504	946	684	1683	852	804	2648	1389	3336	1212	577	1230	2773	853	2695	1278	0	0	1021	1056	2500
919	3021	1308	3451	950	2218	1262	2026	1511	1989	1147	0	0	0	0	361	1423	2606	551	1415	479	3513	563	0	0	2405	1307	754	1377	2511	944	686	1683	849	809	2645	1390	3337	1212	577	1227	2773	853	2698	1276	0	0	1023	1056	2495
920	3022	1307	3451	950	2224	1268	2026	1512	1986	1144	0	0	0	0	362	1423	2608	553	1413	474	3513	563	0	0	2406	1305	754	1377	2517	942	688	1684	846	812	2642	1391	3338	1212	577	1225	2773	853	2700	1274	0	0	1025	1056	2490
921	3022	1306	3451	950	2229	1276	2026	1513	1982	1139	0	0	0	0	363	1423	2610	554	1414	470	3513	563	0	0	2406	1303	754	1377	2522	942	689	1685	845	814	2641	1395	3339	1212	577	1223	2773	852	2702	1273	0	0	1026	1056	2485
922	3022	1305	3451	950	2234	1286	2026	1513	1977	1138	0	0	0	0	363	1423	2612	554	1415	467	3513	563	0	0	2406	1302	754	1377	2526	941	691	1687	843	816	2639	1397	3340	1212	579	1221	2773	851	2705	1272	0	0	1028	1056	2480
923	3022	1304	3451	950	2238	1296	2026	1513	1972	1133	0	0	0	0	363	1423	2617	556	1416	465	3513	563	0	0	2406	1302	754	1377	2529	940	692	1689	841	818	2639	1402	3341	1212	580	1218	2773	850	2710	1271	0	0	1030	1055	2475
924	3022	1304	3451	950	2242	1305	2026	1513	1966	1133	0	0	0	0	363	1423	2621	558	1417	463	3513	563	0	0	2406	1300	754	1376	2531	940	693	1690	839	817	2640	1407	3341	1212	581	1216	2773	849	2715	1270	0	0	1032	1055	2475
925	3022	1304	3451	950	2245	1314	2026	1513	1956	1133	0	0	0	0	363	1423	2624	559	1419	462	3513	563	0	0	2406	1298	754	1376	2533	940	694	1691	840	816	2642	1411	3342	1212	581	1213	2773	849	2719	1268	0	0	1033	1055	2471
926	3022	1304	3451	950	2248	1321	2026	1513	1945	1133	0	0	0	0	363	1423	2627	560	1421	461	3513	563	0	0	2406	1299	754	1376	2534	941	695	1692	842	814	2644	1415	3342	1212	581	1211	2774	849	2724	1266	0	0	1035	1055	2472
927	3022	1304	3451	950	2250	1326	2026	1513	1936	1134	0	0	0	0	363	1423	2629	562	1423	461	3513	563	0	0	2405	1301	753	1376	2535	942	695	1693	844	812	2643	1418	3342	1212	581	1208	2774	849	2730	1263	0	0	1037	1055	2474
928	3023	1304	3451	950	2255	1332	2026	1513	1929	1135	0	0	0	0	363	1423	2631	564	1424	461	3513	563	0	0	2405	1302	753	1376	2536	943	695	1694	846	809	2642	1421	3342	1212	582	1206	2774	849	2736	1261	0	0	1039	1054	2471
929	3023	1304	3451	950	2257	1339	2026	1512	1923	1137	0	0	0	0	362	1423	2633	566	1425	461	3513	563	0	0	2405	1303	753	1375	2537	946	695	1695	849	806	2641	1424	3342	1212	582	1204	2774	849	2741	1259	0	0	1040	1054	2468
930	3024	1303	3451	950	2260	1345	2026	1512	1918	1139	0	0	0	0	362	1423	2636	567	1426	461	3513	563	0	0	2405	1304	753	1374	2538	949	695	1696	852	804	2640	1427	3343	1212	584	1202	2774	849	2748	1257	0	0	1040	1054	2465
931	3025	1303	3451	950	2264	1351	2026	1512	1915	1141	0	0	0	0	362	1423	2640	568	1427	461	3513	563	0	0	2404	1305	753	1373	2539	951	695	1697	855	804	2639	1430	3344	1212	586	1200	2774	849	2755	1255	0	0	1040	1054	2468
932	3026	1303	3451	950	2268	1357	2026	1512	1911	1143	0	0	0	0	362	1423	2643	568	1427	462	3513	563	0	0	2403	1306	753	1372	2540	953	695	1698	858	804	2638	1433	3344	1212	588	1198	2774	849	2760	1253	0	0	1040	1054	2470
933	3027	1303	3451	950	2272	1360	2026	1512	1908	1146	0	0	0	0	362	1423	2646	568	1426	463	3513	563	0	0	2402	1307	753	1371	2541	956	695	1698	862	804	2637	1436	3344	1212	590	1197	2774	849	2766	1252	0	0	1043	1052	2472
934	3028	1302	3451	950	2276	1362	2026	1511	1906	1148	0	0	0	0	362	1423	2651	568	1425	464	3513	563	0	0	2401	1308	753	1370	2541	960	695	1698	866	805	2636	1439	3344	1212	592	1195	2774	849	2771	1251	0	0	1045	1052	2474
935	3029	1301	3451	950	2280	1368	2026	1510	1904	1151	0	0	0	0	362	1423	2655	568	1423	467	3513	563	0	0	2400	1309	753	1369	2544	964	695	1698	870	806	2635	1442	3344	1212	593	1193	2774	849	2777	1251	0	0	1047	1052	2477
936	3030	1300	3451	950	2283	1370	2026	1510	1905	1155	0	0	0	0	362	1423	2660	566	1422	469	3513	563	0	0	2399	1310	753	1367	2549	968	695	1699	874	807	2634	1445	3345	1212	592	1190	2774	849	2783	1251	0	0	1049	1052	2479
937	3032	1300	3451	950	2286	1370	2026	1511	1906	1161	0	0	0	0	362	1423	2665	565	1421	471	3513	563	0	0	2399	1311	753	1366	2555	971	695	1699	880	807	2633	1448	3346	1212	592	1188	2774	850	2788	1251	0	0	1050	1052	2479
938	3034	1301	3452	950	2289	1369	2026	1511	1908	1166	0	0	0	0	361	1423	2669	563	1420	473	3513	563	0	0	2399	1311	753	1365	2561	974	695	1699	886	808	2635	1451	3347	1212	591	1185	2774	851	2792	1251	0	0	1051	1050	2481
939	3036	1302	3452	950	2292	1368	2026	1512	1910	1171	0	0	0	0	361	1423	2676	560	1420	476	3513	563	0	0	2400	1312	753	1364	2566	977	696	1700	891	809	2637	1453	3347	1213	589	1182	2774	851	2795	1252	0	0	1052	1050	2482
940	3037	1303	3452	950	2295	1366	2026	1513	1911	1175	0	0	0	0	361	1423	2686	557	1420	480	3513	563	0	0	2402	1315	753	1363	2571	979	697	1700	895	810	2639	1455	3347	1214	587	1178	2774	851	2797	1252	0	0	1053	1050	2481
941	3039	1305	3452	950	2298	1364	2026	1514	1913	1178	0	0	0	0	361	1423	2696	554	1420	485	3513	563	0	0	2403	1318	753	1362	2575	981	699	1700	898	812	2641	1457	3347	1214	586	1175	2774	851	2798	1252	0	0	1054	1050	2479
942	3041	1307	3452	950	2299	1364	2026	1515	1914	1181	0	0	0	0	361	1423	2704	549	1419	491	3513	563	0	0	2404	1321	753	1361	2580	983	701	1700	900	818	2642	1459	3347	1214	585	1172	2774	851	2799	1251	0	0	1055	1050	2476
943	3042	1310	3452	950	2301	1365	2026	1516	1914	1183	0	0	0	0	361	1423	2712	542	1418	497	3513	563	0	0	2405	1325	754	1361	2584	984	704	1700	902	824	2643	1461	3347	1214	584	1167	2774	851	2799	1251	0	0	1056	1051	2472
944	3042	1312	3452	950	2302	1366	2025	1516	1911	1186	0	0	0	0	361	1423	2718	535	1416	502	3513	563	0	0	2406	1327	754	1360	2587	985	707	1700	904	829	2644	1462	3347	1214	583	1162	2774	851	2799	1250	0	0	1056	1051	2469
945	3043	1314	3452	950	2303	1367	2024	1517	1907	1187	0	0	0	0	361	1423	2724	529	1414	507	3513	563	0	0	2407	1329	754	1359	2590	985	711	1700	907	834	2645	1462	3347	1214	583	1158	2774	851	2799	1248	0	0	1056	1052	2466
946	3044	1316	3452	950	2306	1369	2023	1517	1904	1188	0	0	0	0	361	1423	2732	522	1410	513	3513	563	0	0	2408	1330	753	1359	2593	983	715	1700	910	838	2646	1462	3347	1212	582	1154	2774	851	2800	1246	0	0	1056	1052	2463
947	3045	1319	3452	950	2309	1371	2023	1517	1901	1189	0	0	0	0	360	1423	2741	516	1401	518	3513	563	0	0	2409	1331	753	1358	2596	981	718	1701	915	841	2646	1462	3347	1211	582	1151	2774	851	2800	1243	0	0	1056	1053	2461
948	3046	1321	3452	950	2311	1374	2021	1517	1898	1189	0	0	0	0	359	1423	2749	511	1390	523	3513	563	0	0	2410	1332	753	1358	2600	978	721	1701	918	845	2645	1461	3347	1209	582	1148	2774	851	2800	1241	0	0	1055	1054	2458
949	3047	1322	3452	950	2313	1379	2018	1517	1896	1189	0	0	0	0	358	1423	2756	506	1380	528	3513	563	0	0	2410	1333	754	1358	2604	976	724	1702	919	849	2644	1461	3347	1207	582	1145	2774	851	2801	1237	0	0	1054	1054	2455
950	3047	1324	3452	950	2316	1381	2016	1517	1890	1190	0	0	0	0	357	1423	2761	500	1372	534	3513	563	0	0	2410	1334	754	1358	2607	973	726	1701	919	855	2643	1460	3348	1204	582	1142	2774	851	2803	1232	0	0	1053	1054	2453
951	3047	1326	3452	950	2317	1383	2014	1517	1886	1191	0	0	0	0	356	1423	2765	496	1363	539	3513	563	0	0	2411	1336	755	1358	2610	968	728	1700	920	860	2641	1459	3348	1202	582	1139	2774	851	2804	1228	0	0	1050	1055	2451
952	3047	1330	3452	950	2320	1384	2012	1517	1878	1190	0	0	0	0	355	1423	2767	492	1355	544	3513	563	0	0	2411	1338	755	1357	2614	963	730	1700	921	866	2641	1460	3349	1200	582	1136	2774	851	2806	1225	0	0	1047	1055	2447
953	3047	1333	3452	950	2322	1386	2010	1517	1871	1189	0	0	0	0	355	1423	2768	489	1347	549	3513	563	0	0	2412	1339	755	1357	2618	959	732	1701	921	871	2641	1461	3350	1197	582	1134	2774	852	2807	1222	0	0	1045	1056	2444
954	3049	1338	3452	950	2325	1388	2009	1517	1863	1188	0	0	0	0	354	1423	2769	485	1335	556	3513	563	0	0	2413	1341	755	1357	2621	956	735	1702	921	875	2641	1462	3350	1193	582	1132	2774	852	2808	1218	0	0	1043	1056	2440
955	3049	1343	3452	950	2327	1390	2008	1516	1857	1185	0	0	0	0	353	1423	2769	482	1324	562	3513	563	0	0	2414	1344	755	1357	2624	953	736	1703	921	879	2641	1463	3349	1189	583	1130	2774	852	2810	1215	0	0	1040	1056	2437
956	3049	1347	3452	950	2328	1391	2007	1516	1852	1184	0	0	0	0	353	1423	2769	481	1313	570	3513	563	0	0	2415	1348	755	1357	2625	950	738	1704	920	882	2641	1464	3350	1182	584	1128	2775	852	2812	1213	0	0	1038	1057	2434
957	3051	1352	3452	950	2329	1391	2007	1515	1847	1182	0	0	0	0	353	1423	2769	480	1297	577	3513	563	0	0	2417	1351	755	1357	2626	946	743	1705	917	885	2641	1465	3352	1175	585	1127	2777	852	2814	1211	0	0	1036	1058	2432
958	3054	1356	3452	950	2329	1391	2007	1515	1843	1181	0	0	0	0	353	1423	2768	480	1281	583	3513	563	0	0	2418	1354	755	1356	2627	942	748	1705	916	887	2641	1466	3353	1172	586	1126	2779	852	2817	1207	0	0	1034	1058	2430
959	3060	1361	3452	950	2327	1391	2007	1514	1838	1181	0	0	0	0	353	1423	2767	478	1265	588	3513	563	0	0	2419	1356	756	1356	2628	939	752	1705	915	888	2641	1467	3355	1167	587	1125	2780	852	2819	1204	0	0	1033	1058	2428
960	3065	1365	3452	950	2324	1391	2008	1513	1832	1181	0	0	0	0	353	1423	2766	474	1248	593	3513	563	0	0	2420	1358	757	1356	2630	936	755	1705	914	889	2641	1468	3357	1163	588	1125	2781	852	2820	1200	0	0	1033	1058	2425
961	3070	1369	3452	950	2320	1391	2008	1512	1824	1181	0	0	0	0	353	1423	2764	471	1232	597	3513	563	0	0	2421	1360	758	1356	2631	934	758	1705	913	890	2641	1469	3358	1160	589	1125	2782	852	2822	1197	0	0	1033	1058	2422
962	3075	1372	3452	950	2315	1389	2009	1510	1818	1181	0	0	0	0	353	1423	2762	468	1217	602	3513	563	0	0	2425	1362	759	1356	2631	932	761	1705	913	890	2641	1470	3359	1157	590	1125	2783	852	2826	1195	0	0	1032	1058	2420
963	3080	1375	3452	950	2310	1387	2010	1509	1811	1181	0	0	0	0	353	1423	2760	466	1203	607	3513	563	0	0	2428	1363	759	1355	2632	930	763	1706	912	890	2641	1471	3360	1154	591	1125	2784	852	2829	1193	0	0	1032	1058	2418
964	3084	1377	3452	950	2304	1384	2010	1508	1806	1180	0	0	0	0	353	1423	2758	465	1186	610	3513	563	0	0	2430	1364	760	1352	2634	929	766	1707	912	890	2641	1472	3362	1153	591	1125	2785	851	2832	1192	0	0	1032	1058	2415
965	3088	1378	3452	950	2297	1382	2011	1507	1801	1178	0	0	0	0	353	1422	2757	464	1171	612	3513	563	0	0	2432	1365	760	1350	2635	927	772	1710	912	892	2641	1473	3363	1150	591	1125	2785	850	2836	1191	0	0	1032	1058	2412
966	3092	1378	3452	950	2289	1380	2011	1507	1796	1176	0	0	0	0	353	1422	2756	463	1156	614	3513	563	0	0	2434	1365	760	1347	2636	925	778	1712	913	894	2641	1474	3364	1147	592	1125	2785	850	2840	1191	0	0	1032	1058	2409
967	3095	1377	3452	950	2281	1380	2012	1507	1792	1174	0	0	0	0	353	1422	2755	462	1139	617	3513	563	0	0	2435	1365	759	1344	2637	922	785	1714	914	895	2641	1475	3365	1144	593	1125	2784	850	2843	1191	0	0	1031	1057	2406
968	3098	1376	3452	950	2272	1379	2012	1507	1789	1172	0	0	0	0	353	1422	2754	462	1123	619	3513	563	0	0	2436	1365	758	1341	2639	918	792	1716	914	896	2641	1476	3366	1141	593	1125	2783	850	2845	1191	0	0	1031	1057	2403
969	3103	1374	3452	950	2264	1379	2012	1507	1787	1169	0	0	0	0	353	1422	2753	462	1109	622	3513	563	0	0	2437	1365	758	1338	2641	912	798	1718	914	897	2641	1477	3367	1138	594	1125	2782	850	2847	1192	0	0	1031	1057	2399
970	3108	1372	3452	950	2256	1378	2012	1507	1784	1167	0	0	0	0	353	1422	2752	462	1092	624	3513	563	0	0	2438	1365	758	1335	2642	906	803	1719	914	897	2641	1478	3368	1135	595	1125	2781	850	2848	1193	0	0	1030	1056	2393
971	3113	1371	3452	950	2245	1377	2012	1507	1781	1164	0	0	0	0	353	1422	2750	461	1075	625	3513	563	0	0	2439	1365	758	1333	2643	901	808	1720	913	896	2641	1479	3369	1132	595	1125	2780	850	2849	1194	0	0	1030	1056	2388
972	3117	1369	3452	950	2232	1375	2012	1506	1777	1160	0	0	0	0	353	1422	2748	461	1060	624	3513	563	0	0	2441	1365	759	1331	2644	895	813	1721	912	895	2641	1480	3370	1129	595	1126	2779	850	2850	1195	0	0	1030	1056	2385
973	3121	1366	3452	950	2221	1374	2012	1506	1773	1156	0	0	0	0	353	1422	2747	461	1042	622	3513	563	0	0	2443	1365	760	1330	2646	890	817	1723	909	895	2641	1481	3371	1126	596	1126	2778	850	2850	1196	0	0	1029	1056	2381
974	3125	1363	3452	950	2211	1372	2012	1506	1768	1153	0	0	0	0	353	1422	2746	461	1024	621	3513	563	0	0	2445	1364	761	1329	2648	884	821	1725	907	895	2641	1482	3372	1123	597	1126	2777	849	2850	1197	0	0	1029	1056	2375
975	3129	1359	3452	950	2202	1371	2012	1506	1763	1150	0	0	0	0	353	1422	2746	461	1007	620	3513	563	0	0	2446	1363	762	1328	2649	879	825	1726	907	895	2641	1483	3373	1120	598	1126	2776	849	2850	1198	0	0	1030	1055	2369
976	3133	1356	3452	950	2194	1369	2011	1505	1759	1148	0	0	0	0	353	1422	2746	460	989	617	3513	563	0	0	2447	1362	762	1327	2649	874	828	1728	906	895	2641	1484	3374	1117	599	1126	2775	849	2849	1199	0	0	1031	1055	2363
977	3136	1353	3452	950	2187	1367	2012	1503	1755	1146	0	0	0	0	353	1422	2746	460	972	615	3513	563	0	0	2448	1362	762	1326	2650	870	832	1730	904	895	2641	1485	3375	1114	601	1125	2774	849	2848	1200	0	0	1032	1055	2359
978	3140	1350	3452	950	2181	1365	2012	1502	1752	1143	0	0	0	0	353	1422	2746	460	956	612	3513	563	0	0	2449	1361	762	1326	2650	866	836	1733	904	894	2641	1486	3376	1111	606	1123	2773	850	2847	1200	0	0	1032	1055	2356
979	3144	1346	3452	950	2177	1364	2011	1501	1747	1142	0	0	0	0	353	1422	2746	460	942	609	3513	563	0	0	2450	1360	762	1326	2650	862	840	1739	904	893	2641	1487	3377	1108	610	1121	2773	850	2845	1200	0	0	1032	1055	2352
980	3150	1342	3451	950	2174	1363	2010	1500	1743	1140	0	0	0	0	353	1422	2746	460	926	606	3513	563	0	0	2450	1359	762	1326	2649	857	843	1745	903	892	2641	1488	3378	1105	613	1119	2770	850	2842	1200	0	0	1031	1055	2348
981	3157	1338	3451	950	2172	1363	2009	1499	1739	1138	0	0	0	0	353	1422	2746	460	912	603	3513	563	0	0	2450	1359	762	1326	2648	855	849	1750	902	891	2641	1489	3379	1102	615	1116	2770	850	2838	1200	0	0	1030	1055	2345
982	3163	1335	3451	950	2171	1363	2008	1498	1736	1136	0	0	0	0	353	1422	2746	460	897	599	3513	563	0	0	2450	1359	762	1326	2647	851	853	1756	901	890	2641	1490	3380	1099	618	1113	2770	850	2834	1198	0	0	1030	1055	2343
983	3167	1332	3451	950	2170	1364	2007	1497	1731	1134	0	0	0	0	353	1422	2747	460	882	594	3513	563	0	0	2450	1359	762	1326	2645	846	858	1761	899	889	2641	1491	3381	1096	622	1111	2770	850	2830	1196	0	0	1030	1054	2341
984	3170	1330	3451	950	2169	1365	2008	1497	1726	1133	0	0	0	0	353	1422	2748	462	867	589	3513	563	0	0	2450	1358	762	1326	2643	841	864	1765	897	888	2641	1492	3382	1093	625	1108	2770	850	2826	1194	0	0	1029	1054	2337
985	3173	1328	3451	950	2169	1365	2007	1497	1721	1132	0	0	0	0	353	1422	2749	465	854	584	3513	563	0	0	2450	1358	761	1326	2641	836	869	1771	895	887	2641	1493	3383	1090	628	1106	2771	851	2824	1193	0	0	1028	1052	2332
986	3175	1324	3451	950	2166	1367	2009	1497	1716	1131	0	0	0	0	353	1422	2751	468	844	579	3513	563	0	0	2450	1358	761	1326	2639	832	873	1778	893	886	2641	1494	3384	1087	631	1104	2772	852	2821	1192	0	0	1028	1050	2327
987	3177	1321	3451	950	2163	1369	2010	1497	1712	1130	0	0	0	0	353	1422	2753	471	830	574	3513	563	0	0	2450	1358	761	1326	2637	826	876	1784	892	885	2641	1495	3385	1084	633	1103	2773	852	2818	1191	0	0	1029	1048	2321
988	3179	1318	3451	950	2165	1367	2009	1497	1708	1129	0	0	0	0	353	1422	2754	473	818	569	3513	563	0	0	2452	1359	761	1326	2635	821	879	1790	886	885	2641	1496	3386	1081	634	1102	2773	852	2815	1189	0	0	1029	1046	2315
989	3178	1316	3451	950	2162	1369	2009	1497	1703	1126	0	0	0	0	353	1421	2755	476	808	564	3513	563	0	0	2453	1360	761	1326	2633	817	883	1796	881	884	2641	1497	3387	1078	634	1100	2773	852	2812	1187	0	0	1029	1044	2309
990	3177	1314	3451	950	2160	1371	2008	1497	1695	1124	0	0	0	0	353	1421	2756	479	799	559	3513	563	0	0	2455	1360	761	1326	2632	813	888	1802	876	883	2641	1498	3388	1075	634	1098	2774	853	2810	1186	0	0	1031	1042	2302
991	3177	1312	3451	950	2159	1373	2008	1497	1687	1122	0	0	0	0	353	1421	2758	481	792	554	3513	563	0	0	2457	1360	760	1326	2632	810	893	1806	872	883	2641	1499	3389	1072	634	1096	2774	853	2808	1185	0	0	1033	1040	2294
992	3177	1310	3451	950	2158	1374	2011	1497	1678	1120	0	0	0	0	353	1421	2759	483	787	550	3513	563	0	0	2459	1361	760	1326	2632	807	898	1809	867	883	0	0	3389	1072	633	1094	2775	852	2806	1184	0	0	1034	1038	2285
993	3178	1308	3451	950	2157	1376	2013	1495	1672	1118	0	0	0	0	353	1421	2760	487	783	546	3513	563	0	0	2462	1362	760	1326	2632	805	902	1814	863	883	0	0	3390	1069	632	1092	2775	851	2806	1183	0	0	1035	1036	2277
994	3178	1304	3451	950	2157	1377	2015	1493	1667	1116	0	0	0	0	353	1421	2763	491	782	543	3513	563	0	0	2468	1364	760	1326	2631	802	907	1818	860	883	0	0	3391	1066	632	1089	2775	851	2806	1182	0	0	1035	1034	2271
995	3178	1301	3451	950	2157	1378	2016	1493	1658	1112	0	0	0	0	354	1421	2767	494	783	541	3513	563	0	0	2473	1364	760	1326	2631	800	912	1819	857	883	0	0	3392	1063	632	1087	2776	851	2805	1181	0	0	1035	1032	2263
996	3178	1298	3451	950	2156	1379	2018	1493	1651	1109	0	0	0	0	354	1421	2772	497	784	539	3513	563	0	0	2478	1364	760	1327	2631	798	916	1820	854	883	0	0	3393	1060	631	1085	2778	851	2804	1180	0	0	1035	1030	2257
997	3178	1295	3451	950	2156	1380	2020	1493	1645	1106	0	0	0	0	354	1421	2777	500	786	536	3513	563	0	0	2482	1364	760	1328	2630	796	920	1822	851	883	0	0	3394	1057	631	1084	2779	851	2804	1179	0	0	1035	1029	2251
998	3178	1292	3451	950	2156	1381	2021	1493	1637	1104	0	0	0	0	354	1421	2782	505	788	533	3513	563	0	0	2486	1365	760	1328	2629	792	924	1822	849	883	0	0	3395	1054	631	1083	2780	851	2805	1179	0	0	1034	1028	2246
999	3179	1289	3451	950	2156	1382	2022	1492	1629	1101	0	0	0	0	354	1421	2787	510	791	531	3513	563	0	0	2490	1367	760	1328	2628	790	926	1824	848	883	0	0	3396	1051	631	1084	2780	850	2805	1179	0	0	1032	1025	2242
[truncated: 113 more columns]

## Sheet: noisy
YOLOv4 detector trained exclusively on synthetic data, SL1
rec_climate_chamber_sub_colony_noisy_1000_frames_CLEAN_tracking_stats
DETECTION STATS:
Total ground truth detections: 49399
Total missed detections: 7961
Total false positives: 823
Detection accuracy: 82.2 %
Mean pixel error: 12.241
TRACKING STATS:
Total number of ID switches: 53
Of which occuring at arena exits: 32
MOTA: 0.821
RAW estimated tracks
frame	track_x	track_y	track_x	track_y	track_x	track_y	track_x	track_y	track_x	track_y	track_x	track_y	track_x	track_y	track_x	track_y	track_x	track_y	track_x	track_y	track_x	track_y	track_x	track_y	track_x	track_y	track_x	track_y	track_x	track_y	track_x	track_y	track_x	track_y	track_x	track_y	track_x	track_y	track_x	track_y	track_x	track_y	track_x	track_y	track_x	track_y	track_x	track_y	track_x
1	2555	855	3425	944	1038	611	3123	779	1101	1712	3196	811	965	1879	2951	1499	2986	976	524	774	3606	705	843	1657	751	1423	973	1058	1840	1300	909	1738	1985	1307	847	1424	1145	440	1844	1203	771	1350	2728	1534	1802	1610	2872	693	2280
2	2555	857	3425	944	1038	611	3122	778	1102	1712	3194	813	966	1878	2951	1499	2986	975	524	774	3606	705	848	1654	750	1422	983	1057	1840	1302	910	1737	1985	1305	848	1427	1145	439	1845	1202	774	1348	2730	1534	1805	1609	2871	692	2283
3	2555	855	3425	944	1038	611	3122	779	1101	1712	3193	815	965	1878	2951	1499	2986	975	524	774	3606	705	852	1654	749	1422	994	1057	1840	1307	910	1737	1984	1303	847	1429	1145	439	1845	1200	776	1347	2732	1533	1805	1609	2871	690	2288
4	2556	854	3425	944	1038	611	3122	780	1101	1712	3191	819	965	1878	2951	1498	2986	975	524	774	3606	704	855	1655	749	1422	1003	1057	1840	1310	910	1737	1981	1301	846	1429	1145	438	1845	1198	778	1347	2733	1533	1805	1609	2871	687	2292
5	2556	853	3425	944	1041	610	3122	779	1102	1712	3190	820	965	1878	2951	1498	2986	975	524	774	3606	704	859	1655	748	1422	1012	1059	1842	1312	910	1737	1977	1298	847	1429	1144	437	1846	1196	780	1347	2736	1532	1807	1607	2871	684	2296
6	2557	856	3425	944	1041	610	3122	779	1103	1712	3189	821	965	1879	2951	1497	2989	973	524	774	3605	704	862	1655	747	1422	1019	1063	1845	1315	910	1737	1977	1294	848	1428	1144	436	1848	1194	783	1347	2738	1532	1808	1606	2870	682	2300
7	2558	855	3425	944	1040	610	3122	778	1103	1712	3189	821	964	1877	2950	1497	2990	973	524	774	3605	704	863	1653	746	1423	1025	1066	1848	1318	910	1736	1975	1290	849	1427	1144	435	1851	1194	785	1347	2740	1532	1810	1602	2870	680	2304
8	2558	857	3426	944	1040	610	3122	778	1103	1712	3189	822	964	1877	2949	1497	2991	973	524	774	3605	704	864	1651	746	1423	1032	1071	1849	1322	910	1735	1975	1286	850	1428	1144	433	1854	1194	788	1345	2741	1532	1811	1599	2870	677	2310
9	2558	859	3426	944	1040	610	3122	779	1103	1712	3188	822	964	1877	2949	1497	2992	973	524	774	3605	704	866	1649	745	1423	1045	1072	1850	1328	910	1734	1976	1279	850	1427	1143	432	1859	1194	791	1344	2743	1533	1814	1596	2869	674	2314
10	2558	860	3426	944	1040	610	3122	780	1103	1712	3187	823	964	1877	2949	1495	2991	973	524	774	3605	704	869	1647	745	1422	1058	1074	1853	1330	910	1734	1977	1271	851	1427	1141	431	1863	1192	793	1340	2745	1534	1816	1592	2868	665	2318
11	2556	859	3426	943	1040	610	3122	780	1103	1712	3188	823	964	1877	2949	1493	2991	973	524	774	3605	704	871	1645	745	1420	1069	1079	1859	1332	910	1733	1976	1265	852	1427	1139	430	1867	1190	796	1340	2746	1535	1816	1588	2867	657	2321
12	2554	858	3426	943	1040	610	3123	780	1104	1712	3189	823	964	1878	2949	1491	2991	973	524	774	3606	704	873	1644	746	1419	1080	1082	1864	1334	910	1733	1975	1258	852	1428	1138	429	1870	1189	802	1337	2747	1536	1818	1584	2868	651	2324
13	2552	857	3426	943	1040	610	3123	780	1104	1712	3189	823	964	1876	2949	1490	2991	973	524	774	3606	704	874	1644	746	1417	1090	1086	1869	1337	910	1733	1974	1251	852	1428	1137	428	1872	1188	808	1334	2748	1538	1819	1582	2873	646	2327
14	2548	856	3426	943	1040	610	3124	780	1104	1712	3191	823	964	1877	2949	1491	2991	973	524	774	3606	705	874	1644	746	1416	1100	1089	1872	1339	910	1733	1973	1244	852	1429	1134	426	1873	1187	814	1334	2748	1541	1819	1580	2876	643	2333
15	2548	858	3426	943	1040	610	3125	779	1104	1712	3194	822	964	1877	2948	1492	2991	973	524	774	3606	705	874	1644	746	1414	1111	1091	1874	1341	910	1733	1972	1238	852	1430	1131	424	1875	1185	819	1334	2748	1543	1819	1578	2876	640	2341
16	2548	859	3426	943	1039	610	3125	778	1104	1712	3196	821	964	1876	2948	1491	2991	973	524	774	3606	705	874	1644	746	1412	1120	1092	1875	1342	910	1733	1971	1232	852	1431	1128	423	1876	1180	823	1335	2748	1545	1819	1576	2876	637	2349
17	2545	857	3426	943	1039	610	3125	777	1105	1712	3198	821	964	1877	2948	1489	2991	973	524	774	3606	705	874	1644	747	1411	1131	1092	1876	1343	911	1733	1970	1226	852	1431	1126	422	1877	1174	828	1337	2748	1546	1818	1574	2876	635	2355
18	2542	855	3426	943	1039	610	3125	776	1105	1712	3199	819	964	1877	2948	1487	2990	973	524	774	3606	706	874	1644	748	1410	1140	1092	1877	1344	912	1733	1970	1221	853	1432	1124	421	1878	1170	833	1338	2748	1547	1818	1572	2876	633	2361
19	2542	854	3426	943	1039	610	3125	777	1105	1712	3200	817	964	1877	2948	1485	2988	973	524	774	3606	706	874	1643	749	1408	1151	1090	1878	1344	912	1733	1970	1218	853	1432	1123	420	1880	1169	838	1340	2748	1548	1818	1570	2876	632	2368
20	2542	853	3426	943	1039	610	3125	778	1105	1712	3200	817	964	1878	2948	1483	2987	971	524	774	3606	706	874	1643	750	1406	1162	1088	1879	1344	913	1733	1970	1215	853	1433	1122	420	1882	1165	841	1343	2748	1549	1818	1565	2876	631	2374
21	2540	852	3426	943	1039	610	3125	779	1105	1712	3200	814	964	1878	2948	1482	2985	970	524	774	3607	706	873	1643	751	1404	1172	1085	1880	1345	913	1733	1970	1213	853	1432	1121	420	1883	1160	843	1346	2747	1550	1819	1561	2876	630	2383
22	2538	854	3426	943	1039	610	3125	780	1105	1712	3200	812	964	1878	2948	1480	2983	969	524	774	3607	706	873	1643	751	1399	1186	1082	1882	1346	913	1733	1972	1212	853	1431	1120	419	1884	1156	845	1349	2747	1550	1821	1557	2877	628	2390
23	2539	856	3426	943	1039	610	3125	781	1105	1712	3200	810	964	1879	2947	1479	2982	968	524	774	3607	706	873	1643	752	1395	1198	1079	1884	1347	913	1733	1973	1211	853	1430	1119	419	1887	1152	851	1351	2747	1550	1824	1553	2878	626	2396
24	2540	858	3426	943	1039	610	3125	781	1105	1712	3200	809	964	1879	2946	1477	2980	969	524	774	3607	706	873	1643	755	1391	1211	1075	1887	1347	913	1733	1974	1211	853	1429	1119	419	1888	1146	857	1352	2748	1550	1828	1550	2879	624	2400
25	2541	859	3426	943	1039	610	3125	781	1105	1712	3200	808	964	1879	2946	1475	2978	969	524	774	3607	706	873	1644	758	1387	1224	1069	1894	1346	913	1733	1974	1212	853	1427	1119	419	1889	1141	863	1353	2749	1551	1832	1544	2879	622	2404
26	2539	857	3426	943	1039	610	3125	781	1105	1712	3200	806	964	1879	2946	1473	2976	968	524	774	3607	706	872	1645	761	1382	1235	1068	1900	1345	913	1734	1974	1213	853	1426	1119	418	1890	1136	869	1354	2749	1551	1836	1537	2880	620	2409
27	2538	855	3426	943	1039	610	3125	781	1105	1712	3200	805	964	1879	2946	1471	2975	967	524	774	3607	706	872	1645	764	1378	1250	1062	1905	1344	913	1734	1974	1214	853	1425	1119	418	1891	1131	875	1355	2748	1552	1840	1531	2881	617	2414
28	2537	853	3427	943	1039	610	3126	781	1104	1712	3200	804	964	1879	2946	1469	2974	966	524	774	3607	706	872	1645	766	1373	1263	1056	1912	1342	913	1734	1973	1216	853	1425	1119	418	1896	1123	881	1357	2748	1552	1844	1525	2881	614	2420
29	2535	851	3427	943	1039	610	3126	780	1103	1712	3200	803	964	1879	2946	1466	2972	965	524	774	3607	706	871	1647	768	1370	1275	1050	1919	1341	913	1734	1973	1217	853	1424	1117	418	1901	1117	886	1361	2747	1552	1851	1520	2883	608	2425
30	2534	850	3427	943	1039	610	3126	780	1102	1712	3200	803	964	1879	2946	1463	2971	965	525	774	3607	706	871	1649	770	1366	1288	1043	1925	1339	913	1734	1972	1218	851	1421	1116	419	1905	1111	891	1362	2746	1551	1857	1517	2884	603	2429
31	2532	849	3427	943	1039	610	3126	780	1102	1712	3200	803	964	1879	2946	1460	2970	965	525	774	3607	706	872	1651	774	1361	1298	1035	1930	1338	913	1734	1970	1219	851	1418	1116	419	1908	1106	895	1365	2745	1551	1862	1513	2885	598	2432
32	2530	847	3427	943	1039	610	3126	780	1101	1712	3200	802	964	1879	2946	1458	2969	966	525	774	3607	706	873	1651	778	1356	1310	1027	1935	1337	913	1734	1968	1219	847	1416	1115	420	1909	1101	898	1368	2746	1548	1866	1509	2886	593	2436
33	2529	845	3427	943	1039	610	3126	780	1100	1712	3201	801	964	1879	2946	1455	2969	966	525	774	3607	706	873	1651	781	1351	1321	1020	1939	1336	913	1734	1966	1219	842	1415	1113	421	1910	1098	901	1370	2746	1545	1869	1506	2887	588	2439
34	2529	843	3427	943	1039	610	3126	780	1101	1712	3202	800	964	1879	2945	1452	2968	966	525	774	3607	706	874	1651	785	1347	1331	1011	1944	1336	913	1734	1965	1218	838	1414	1110	421	1911	1095	903	1372	2746	1542	1872	1504	2888	583	2442
35	2529	843	3427	943	1039	610	3126	779	1101	1712	3202	800	964	1879	2944	1448	2968	966	525	774	3607	706	874	1651	786	1342	1341	1000	1949	1336	913	1735	1962	1218	833	1413	1108	421	1913	1092	904	1374	2746	1539	1877	1502	2890	579	2448
36	2529	842	3427	943	1039	610	3126	778	1101	1712	3203	799	964	1879	2942	1444	2968	966	525	774	3607	706	874	1652	790	1339	1350	991	1954	1336	913	1735	1960	1217	828	1413	1106	421	1915	1089	904	1376	2748	1535	1881	1501	2892	575	2456
37	2528	841	3427	943	1039	610	3126	779	1102	1712	3203	799	964	1879	2939	1440	2968	966	525	774	3607	706	873	1653	793	1337	1362	983	1958	1337	913	1735	1958	1211	823	1413	1104	421	1918	1085	904	1377	2750	1531	1886	1501	2893	572	2464
38	2527	839	3427	943	1039	610	3126	779	1102	1712	3203	799	964	1879	2935	1435	2968	966	525	774	3607	706	872	1654	797	1335	1373	976	1961	1338	913	1735	1957	1206	817	1413	1103	421	1921	1082	904	1378	2752	1527	1892	1501	2896	570	2471
39	2526	837	3427	943	1039	610	3126	779	1102	1712	3204	799	964	1879	2931	1431	2968	967	525	774	3607	706	871	1655	801	1333	1383	971	1964	1339	913	1735	1956	1201	808	1415	1102	421	1924	1076	903	1380	2753	1524	1897	1500	2898	568	2477
40	2526	836	3427	943	1039	610	3126	780	1102	1712	3205	799	964	1879	2926	1427	2968	968	525	774	3607	706	870	1655	804	1332	1393	964	1966	1339	913	1735	1954	1198	801	1417	1101	421	1927	1071	902	1382	2752	1522	1904	1499	2900	565	2484
41	2525	835	3427	943	1039	610	3126	779	1102	1712	3206	799	964	1879	2920	1423	2968	968	525	774	3607	706	870	1654	809	1332	1400	959	1967	1340	912	1735	1953	1195	795	1420	1100	421	1930	1067	902	1384	2751	1520	1912	1495	2901	563	2491
42	2524	834	3427	943	1039	610	3126	778	1102	1712	3207	799	964	1879	2913	1420	2967	968	525	774	3607	706	869	1655	809	1332	1407	955	1968	1341	912	1735	1952	1193	788	1421	1099	421	1934	1064	902	1385	2751	1518	1919	1492	2902	560	2497
43	2524	834	3427	943	1039	610	3126	777	1103	1712	3207	799	964	1879	2907	1417	2966	967	525	774	3607	706	868	1655	814	1332	1412	952	1969	1342	912	1735	1951	1191	781	1422	1099	421	1937	1060	902	1386	2751	1516	1928	1490	2903	555	2503
44	2524	830	3427	943	1039	610	3126	777	1102	1712	3207	799	964	1879	2901	1414	2966	967	525	774	3606	706	868	1655	818	1333	1417	950	1969	1343	912	1735	1951	1189	775	1424	1098	421	1939	1053	905	1387	2752	1514	1936	1488	2903	548	2509
45	2523	830	3427	943	1039	610	3126	777	1102	1712	3207	799	964	1879	2895	1411	2966	967	525	774	3606	706	867	1656	822	1334	1422	948	1970	1344	912	1735	1951	1188	769	1424	1098	421	1941	1046	908	1387	2754	1511	1943	1487	2904	543	2514
46	2523	827	3426	943	1039	610	3126	777	1102	1712	3208	799	964	1879	2888	1409	2966	967	525	774	3606	706	867	1656	826	1335	1425	947	1970	1345	912	1735	1951	1187	764	1422	1098	421	1942	1041	910	1387	2756	1508	1952	1485	2906	537	2518
47	2523	825	3425	944	1039	610	3126	778	1103	1712	3209	799	964	1879	2882	1406	2966	967	525	774	3606	706	866	1657	830	1337	1428	947	1971	1346	912	1736	1948	1185	753	1419	1098	420	1945	1037	912	1389	2757	1505	1959	1483	2909	531	2522
48	2523	825	3424	945	1039	610	3126	777	1103	1712	3214	797	964	1879	2876	1406	2966	967	525	774	3606	706	865	1657	832	1339	1433	948	1972	1346	912	1736	1946	1183	746	1415	1098	419	1949	1033	910	1391	2758	1502	1965	1481	2911	527	2526
49	2523	825	3424	945	1039	610	3126	778	1103	1712	3219	795	964	1879	2870	1406	2967	967	525	774	3606	706	864	1657	833	1341	1437	950	1973	1346	912	1737	1944	1181	734	1409	1099	419	1953	1030	909	1392	2758	1500	1969	1480	2913	523	2530
50	2523	825	3424	945	1039	610	3126	779	1103	1712	3224	793	964	1879	2864	1405	2968	967	525	774	3606	706	863	1657	836	1341	1439	954	1974	1346	912	1737	1942	1180	724	1400	1100	419	1958	1025	910	1393	2759	1496	1973	1478	2915	520	2534
51	2523	825	3424	946	1039	610	3126	778	1103	1712	3229	792	964	1879	2859	1404	2969	967	525	774	3606	706	863	1657	839	1341	1442	957	1974	1347	912	1737	1940	1179	713	1390	1101	419	1962	1019	911	1394	2759	1492	1977	1477	2917	518	2537
52	2523	826	3424	946	1039	611	3126	777	1103	1712	3233	791	964	1879	2854	1402	2970	966	525	774	3606	706	863	1657	844	1340	1447	960	1975	1347	912	1737	1938	1178	700	1381	1102	419	1967	1013	913	1394	2763	1486	1980	1476	2920	514	2539
53	2523	827	3424	946	1039	611	3126	777	1103	1712	3238	790	964	1879	2849	1400	2970	966	525	774	3606	706	863	1657	845	1339	1455	966	1975	1347	912	1737	1937	1177	688	1373	1102	419	1970	1008	915	1395	2766	1481	1983	1474	2923	511	2541
54	2523	827	3424	946	1039	611	3126	776	1102	1712	3243	789	964	1879	2844	1398	2971	966	525	774	3606	706	863	1658	849	1337	1461	973	1975	1348	912	1737	1936	1178	678	1366	1102	419	1972	1005	918	1395	2768	1477	1987	1472	2926	508	2542
55	2523	827	3424	947	1039	611	3126	776	1102	1712	3247	788	964	1879	2839	1396	2971	966	525	774	3606	706	863	1658	849	1334	1472	979	1975	1349	912	1737	1935	1178	670	1360	1102	419	1973	1002	922	1395	2770	1476	1991	1470	2930	506	2544
56	2523	828	3424	947	1039	611	3126	776	1101	1712	3250	788	964	1879	2834	1394	2971	965	525	774	3606	706	863	1658	849	1332	1483	985	1975	1349	912	1737	1934	1179	663	1355	1101	419	1974	1000	925	1395	2772	1475	1997	1468	2935	504	2548
57	2523	829	3424	947	1039	611	3126	777	1101	1712	3253	787	964	1879	2829	1392	2972	965	525	774	3606	706	863	1658	853	1331	1494	990	1977	1348	912	1737	1934	1180	657	1350	1100	419	1975	999	928	1395	2771	1475	2002	1465	2939	504	2554
58	2523	829	3424	947	1039	611	3126	778	1102	1712	3256	787	964	1879	2828	1395	2973	965	525	774	3606	706	863	1658	857	1332	1507	998	1977	1348	912	1737	1933	1178	651	1348	1099	421	1976	998	931	1395	2770	1475	2006	1462	2943	505	2560
59	2524	830	3424	947	1041	611	3126	779	1102	1712	3258	787	964	1879	2827	1397	2973	965	524	774	3606	706	863	1656	860	1333	1518	1004	1979	1348	912	1737	1933	1176	646	1347	1096	420	1977	997	933	1394	2772	1475	2009	1460	2948	506	2566
60	2524	830	3424	947	1043	611	3126	778	1103	1712	3260	787	964	1879	2826	1398	2974	965	523	773	3606	706	863	1654	865	1334	1530	1011	1980	1348	912	1737	1934	1174	641	1346	1094	420	1977	996	935	1393	2777	1475	2011	1458	2952	507	2571
61	2525	830	3424	947	1044	611	3126	779	1103	1712	3261	787	962	1879	2824	1399	2974	964	522	773	3606	706	863	1653	869	1336	1544	1016	1982	1347	911	1737	1935	1173	637	1345	1091	421	1977	993	937	1392	2782	1474	2013	1456	2955	509	2576
62	2525	830	3424	947	1043	611	3126	778	1103	1712	3262	789	961	1879	2820	1398	2974	963	522	773	3606	707	863	1653	871	1339	1557	1019	1983	1347	911	1737	1937	1171	634	1345	1088	423	1977	991	939	1391	2786	1473	2015	1455	2958	505	2580
63	2525	830	3424	947	1044	611	3126	777	1104	1712	3263	790	960	1879	2816	1397	2974	962	522	773	3606	707	863	1654	873	1342	1571	1022	1983	1346	911	1737	1939	1170	629	1342	1087	423	1977	988	941	1390	2791	1473	2017	1454	2960	502	2583
64	2525	830	3424	947	1045	611	3126	778	1104	1712	3263	791	959	1879	2812	1396	2974	962	522	773	3605	708	863	1654	875	1344	1583	1025	1984	1345	911	1737	1940	1169	624	1336	1083	424	1979	984	942	1389	2796	1474	2018	1453	2961	500	2586
65	2526	831	3424	947	1046	611	3126	779	1104	1712	3263	792	958	1879	2808	1395	2974	962	522	773	3605	708	863	1653	877	1347	1597	1029	1987	1344	911	1737	1941	1168	622	1332	1078	426	1982	983	943	1387	2801	1475	2022	1454	2962	498	2588
66	2526	831	3424	947	1047	611	3126	778	1104	1712	3263	793	957	1879	2804	1394	2974	962	522	773	3605	708	863	1653	878	1353	1612	1032	1989	1341	911	1737	1941	1167	619	1327	1073	428	1985	979	943	1386	2805	1476	2025	1455	2963	497	2590
67	2527	831	3424	947	1046	611	3126	779	1104	1712	3263	794	956	1879	2800	1393	2974	962	522	773	3605	708	863	1654	879	1355	1625	1033	1991	1340	911	1737	1941	1166	613	1323	1069	429	1987	974	943	1385	2809	1474	2027	1456	2965	496	2592
68	2527	831	3424	947	1047	611	3126	779	1104	1712	3264	794	955	1879	2796	1392	2974	962	522	773	3605	708	863	1654	879	1361	1640	1034	1994	1338	911	1737	1941	1165	606	1319	1066	429	1988	969	943	1385	2813	1474	2029	1458	2966	495	2594
69	2527	831	3424	947	1048	611	3126	779	1104	1712	3264	795	955	1879	2792	1391	2974	962	522	773	3604	708	863	1654	879	1366	1655	1035	1997	1336	911	1737	1940	1163	600	1311	1063	430	1988	965	943	1385	2818	1475	2031	1460	2966	494	2595
70	2527	831	3424	947	1047	611	3126	779	1104	1712	3265	794	955	1879	2788	1390	2974	962	522	773	3604	708	863	1653	879	1369	1670	1036	2000	1334	911	1737	1940	1161	594	1303	1061	426	1989	962	943	1386	2821	1475	2033	1462	2966	494	2596
71	2527	831	3424	947	1048	611	3126	779	1104	1712	3266	794	955	1879	2784	1391	2974	963	522	773	3604	708	863	1652	879	1372	1685	1037	2004	1331	911	1737	1940	1160	589	1296	1059	426	1991	959	942	1386	2826	1474	2037	1464	2966	495	2597
72	2528	832	3424	947	1049	611	3126	780	1104	1712	3266	795	955	1879	2780	1390	2974	964	522	773	3604	708	863	1651	879	1375	1700	1037	2009	1328	911	1737	1940	1158	584	1289	1057	426	1992	958	942	1386	2830	1474	2040	1466	2966	495	2599
73	2528	832	3424	947	1049	611	3126	781	1104	1712	3266	794	955	1879	2776	1389	2974	964	522	773	3604	708	863	1650	878	1377	1716	1037	2014	1325	911	1737	1940	1157	583	1283	1055	426	1993	957	942	1386	2835	1474	2044	1469	2967	496	2602
74	2528	832	3424	947	1047	611	3126	781	1104	1712	3266	793	955	1879	2772	1388	2974	964	522	773	3603	708	864	1649	878	1379	1732	1038	2018	1322	911	1737	1940	1156	585	1279	1053	427	1994	957	943	1386	2843	1474	2049	1471	2968	497	2602
75	2528	833	3424	947	1048	611	3126	781	1104	1712	3267	792	955	1879	2768	1387	2974	963	522	773	3603	708	865	1648	877	1380	1749	1040	2024	1319	911	1737	1939	1155	586	1271	1051	427	1995	956	943	1384	2852	1474	2054	1474	2970	498	2602
76	2528	834	3424	947	1048	611	3126	780	1104	1712	3268	792	955	1879	2764	1386	2975	963	522	773	3603	708	865	1649	875	1382	1766	1041	2032	1316	911	1737	1938	1154	588	1268	1049	428	1996	953	943	1383	2860	1473	2062	1477	2971	498	2602
77	2527	836	3424	947	1046	611	3126	780	1104	1712	3269	791	955	1879	2760	1385	2976	963	522	773	3603	708	865	1648	873	1384	1780	1043	2040	1314	911	1737	1938	1153	593	1260	1048	427	1997	953	943	1382	2866	1473	2070	1480	2971	499	2602
78	2526	837	3424	947	1045	611	3126	780	1104	1712	3270	791	955	1879	2756	1384	2976	963	522	773	3603	708	865	1647	871	1387	1799	1046	2047	1312	911	1737	1938	1153	598	1250	1047	427	1998	950	943	1381	2874	1473	2079	1484	2971	500	2604
79	2526	838	3424	947	1044	611	3126	780	1103	1712	3271	791	955	1879	2752	1383	2976	963	522	773	3603	708	865	1646	870	1390	1819	1047	2054	1311	911	1737	1939	1152	604	1239	1047	427	1997	950	943	1381	2881	1472	2087	1489	2971	501	2610
80	2526	839	3424	947	1043	611	3126	779	1102	1712	3271	792	955	1879	2748	1382	2976	962	522	773	3602	708	866	1645	868	1392	1839	1048	2062	1309	911	1737	1940	1152	612	1227	1047	427	1997	950	943	1381	2886	1471	2095	1493	2970	501	2616
81	2526	840	3424	947	1042	611	3126	778	1101	1712	3271	791	955	1879	2744	1381	2976	961	522	773	3602	708	867	1645	868	1394	1860	1050	2070	1307	911	1737	1941	1152	612	1220	1047	426	1996	950	943	1381	2890	1470	2104	1498	2968	501	2621
82	2526	840	3424	947	1041	611	3126	777	1101	1712	3271	791	955	1879	2740	1380	2976	960	522	773	3602	708	867	1644	868	1397	1880	1052	2077	1305	911	1737	1942	1149	612	1213	1047	426	1997	948	943	1381	2895	1469	2112	1502	2966	501	2625
83	2526	840	3424	947	1040	611	3126	777	1102	1712	3271	791	955	1879	2736	1379	2976	959	522	773	3602	708	867	1644	868	1400	1895	1055	2086	1303	911	1737	1943	1146	612	1206	1046	427	2000	944	943	1382	2902	1468	2119	1505	2965	501	2628
84	2526	841	3424	947	1039	611	3126	778	1102	1712	3271	791	955	1879	2732	1378	2976	958	522	773	3602	708	867	1644	868	1402	1908	1058	2097	1302	911	1737	1944	1143	612	1199	1045	428	2004	940	943	1383	2910	1468	2125	1508	2962	501	2631
85	2526	842	3424	947	1039	611	3126	778	1101	1712	3271	791	955	1879	2728	1377	2976	957	522	773	3602	708	867	1644	867	1404	1918	1061	2107	1301	911	1737	1945	1140	612	1192	1045	428	2012	934	943	1384	2917	1465	2130	1510	2960	501	2635
86	2526	843	3424	947	1039	611	3127	778	1102	1712	3271	790	955	1879	2724	1376	2975	957	522	773	3602	708	867	1644	869	1406	1926	1063	2116	1301	911	1737	1946	1138	612	1185	1045	428	2019	928	944	1385	2924	1463	2134	1512	2959	504	2639
87	2527	844	3424	947	1039	611	3127	778	1102	1712	3271	790	955	1879	2720	1375	2974	957	522	773	3602	708	866	1644	871	1408	1931	1065	2125	1301	911	1737	1947	1137	612	1178	1043	428	2027	922	946	1385	2931	1463	2137	1514	2957	504	2642
88	2528	844	3424	947	1039	611	3128	778	1103	1712	3271	790	955	1879	2716	1374	2973	957	522	773	3602	708	866	1644	873	1410	1934	1065	2136	1300	911	1737	1949	1136	612	1171	1042	427	2033	916	948	1385	2938	1464	2139	1515	2956	507	2645
89	2528	844	3424	947	1039	611	3128	778	1103	1712	3271	791	955	1877	2712	1373	2972	958	522	773	3602	707	865	1644	874	1411	1935	1065	2145	1298	911	1736	1952	1135	612	1164	1041	427	2039	911	950	1385	2944	1464	2140	1516	2955	510	2648
90	2528	843	3424	947	1039	611	3128	778	1104	1712	3271	792	955	1876	2708	1372	2972	959	522	773	3602	707	865	1644	875	1412	1935	1065	2153	1296	911	1735	1954	1134	612	1157	1040	426	2045	907	953	1385	2950	1464	2141	1517	2953	513	2649
91	2527	842	3424	947	1039	611	3128	777	1104	1712	3271	793	955	1875	2712	1387	2972	960	522	773	3602	706	865	1644	876	1412	1934	1064	2161	1294	911	1735	1955	1133	612	1150	1039	425	2049	904	957	1385	2954	1465	2141	1518	2953	514	2652
92	2527	841	3424	947	1039	611	3129	777	1104	1712	3271	794	955	1874	2716	1400	2972	961	522	773	3602	706	865	1644	877	1412	1933	1063	2172	1293	911	1735	1956	1132	612	1143	1038	425	2053	901	961	1385	2958	1465	2141	1518	2953	513	2655
93	2527	840	3424	947	1039	611	3129	777	1104	1712	3271	795	955	1873	2720	1412	2972	962	522	773	3602	706	865	1645	877	1412	1931	1062	2181	1292	911	1735	1957	1131	612	1136	1038	425	2056	899	964	1385	2962	1465	2143	1518	2953	514	2660
94	2527	839	3424	947	1039	611	3130	777	1104	1712	3271	794	955	1872	2718	1415	2972	962	522	773	3602	706	865	1645	877	1411	1929	1061	2189	1291	911	1735	1958	1130	612	1129	1038	425	2059	897	967	1384	2966	1464	2147	1518	2952	512	2665
95	2526	839	3424	947	1039	611	3130	777	1104	1712	3270	793	955	1871	2722	1425	2971	962	522	773	3602	706	865	1645	877	1410	1928	1058	2197	1290	911	1735	1959	1129	612	1122	1037	425	2061	895	970	1384	2971	1464	2151	1517	2951	510	2671
96	2525	839	3424	947	1039	611	3130	777	1104	1712	3269	792	955	1871	2721	1429	2970	963	522	773	3602	706	865	1645	877	1409	1927	1055	2206	1289	911	1734	1960	1129	612	1115	1036	425	2063	893	972	1384	2977	1464	2154	1517	2951	509	2674
97	2524	838	3424	947	1039	611	3130	777	1104	1712	3269	792	955	1871	2720	1433	2969	964	522	773	3602	706	865	1645	877	1408	1925	1051	2213	1288	911	1734	1960	1128	612	1108	1036	426	2066	889	974	1384	2982	1464	2157	1517	2949	508	2675
98	2523	838	3424	947	1039	611	3130	776	1104	1712	3269	791	955	1871	2719	1437	2969	964	522	773	3602	706	865	1645	877	1408	1923	1043	2219	1288	911	1734	1960	1128	612	1101	1035	426	2067	885	976	1385	2986	1464	2159	1518	2948	506	2677
99	2522	838	3424	947	1039	611	3130	776	1104	1712	3268	791	955	1871	2718	1441	2969	964	522	773	3602	706	865	1645	877	1408	1920	1036	2226	1289	911	1734	1960	1128	612	1094	1035	427	2070	885	977	1386	2990	1464	2162	1519	2947	504	2678
100	2521	838	3424	947	1039	611	3130	776	1104	1712	3268	791	955	1871	2717	1445	2969	964	522	773	3602	706	865	1645	877	1408	1918	1030	2234	1290	911	1734	1960	1129	612	1087	1034	427	2072	883	978	1387	2996	1464	2164	1522	2946	502	2679
101	2520	838	3424	947	1039	611	3130	776	1104	1712	3268	791	955	1871	2716	1449	2969	964	522	773	3602	706	865	1645	876	1409	1914	1025	2240	1291	911	1734	1960	1130	612	1080	1034	428	2073	883	979	1387	3002	1464	2165	1524	2945	499	2679
102	2519	839	3424	947	1039	611	3130	776	1104	1712	3268	791	955	1871	2715	1453	2969	964	522	773	3602	706	865	1645	876	1410	1910	1020	2246	1291	911	1734	1960	1131	612	1073	1034	429	2073	883	980	1388	3006	1464	2166	1526	2942	497	2679
103	2519	840	3424	947	1039	611	3131	776	1104	1712	3268	790	955	1871	2714	1457	2970	965	522	773	3602	706	865	1644	875	1410	1906	1015	2251	1292	911	1734	1959	1132	612	1066	1034	431	2073	884	982	1387	3009	1464	2166	1530	2941	494	2679
104	2519	841	3424	947	1039	611	3131	776	1104	1712	3267	790	955	1871	2713	1461	2971	965	522	773	3602	706	865	1644	875	1410	1901	1011	2257	1292	911	1734	1958	1133	612	1059	1033	432	2073	885	986	1387	3012	1464	2167	1535	2936	493	2679
105	2518	843	3424	947	1039	611	3132	775	1104	1712	3266	790	955	1871	2720	1469	2971	965	522	773	3602	706	865	1644	874	1410	1896	1007	2264	1292	911	1734	1956	1134	612	1052	1032	433	2073	885	989	1387	3014	1465	2168	1540	2931	491	2680
106	2518	845	3424	947	1039	611	3133	774	1104	1712	3265	790	955	1871	2727	1476	2972	965	522	773	3602	706	864	1643	874	1410	1892	1003	2270	1293	911	1734	1954	1135	612	1045	1032	434	2072	886	993	1388	3017	1465	2168	1546	2925	491	2679
107	2517	847	3424	947	1039	611	3134	774	1104	1712	3264	790	955	1871	2734	1482	2972	965	522	773	3602	706	863	1643	873	1409	1885	998	2275	1296	911	1734	1951	1136	612	1038	1032	434	2071	888	996	1389	3020	1465	2167	1553	2921	491	2677
108	2515	849	3424	947	1039	611	3135	774	1104	1712	3263	790	955	1871	2740	1487	2972	965	522	773	3602	706	862	1643	871	1408	1881	990	2281	1301	911	1734	1949	1136	608	1027	1031	434	2071	890	999	1389	3022	1466	2168	1559	2918	491	2676
109	2513	850	3424	947	1041	611	3136	774	1104	1712	3262	789	955	1871	2742	1492	2973	965	522	773	3602	706	861	1643	870	1407	1879	982	2286	1305	911	1734	1947	1136	608	1019	1025	434	2070	892	1002	1389	3027	1467	2169	1564	2915	492	2675
110	2511	851	3424	947	1041	611	3137	774	1104	1712	3261	789	955	1871	2744	1497	2974	965	522	773	3602	706	860	1643	869	1407	1877	974	2290	1308	911	1734	1946	1137	608	1011	1019	434	2070	894	1004	1390	3032	1468	2171	1571	2913	494	2673
111	2509	851	3424	947	1042	611	3138	774	1104	1712	3259	788	955	1871	2749	1502	2974	965	522	773	3602	706	859	1643	868	1407	1876	968	2296	1311	911	1734	1945	1137	608	1003	1016	439	2070	896	1006	1391	3036	1469	2172	1578	2912	496	2673
112	2507	851	3424	947	1043	611	3139	774	1104	1712	3257	788	955	1871	2751	1507	2974	965	522	773	3602	706	858	1644	867	1407	1876	963	2304	1314	911	1734	1944	1138	606	997	1013	443	2070	899	1007	1392	3039	1470	2172	1585	2910	497	2672
113	2505	850	3424	947	1042	611	3139	774	1104	1712	3256	788	955	1871	2753	1512	2974	964	522	773	3601	706	857	1644	866	1406	1874	958	2310	1317	911	1734	1942	1140	604	992	1010	447	2070	902	1007	1394	3042	1470	2174	1592	2908	498	2671
114	2503	850	3424	947	1043	611	3139	773	1104	1712	3255	788	955	1871	2758	1514	2974	963	522	773	3600	706	856	1644	865	1405	1872	954	2317	1320	911	1734	1942	1140	603	985	1007	451	2069	904	1007	1396	3044	1470	2176	1599	2908	501	2671
115	2501	850	3424	947	1043	611	3140	773	1104	1712	3254	788	955	1871	2760	1519	2975	963	522	773	3600	706	855	1644	865	1403	1871	949	2323	1323	911	1734	1939	1140	602	978	1004	453	2068	906	1007	1398	3045	1470	2178	1606	2909	504	2671
116	2499	850	3424	947	1044	611	3141	773	1104	1712	3253	788	955	1871	2764	1521	2975	963	522	773	3600	706	855	1644	865	1401	1871	947	2329	1329	911	1734	1937	1142	601	971	996	454	2067	907	1008	1400	3047	1469	2179	1615	2906	507	2670
117	2498	854	3424	947	1045	611	3142	773	1104	1712	3252	788	955	1871	2768	1523	2975	963	522	773	3600	706	855	1644	866	1399	1870	943	2335	1334	911	1734	1935	1144	600	964	992	456	2067	908	1010	1402	3048	1469	2180	1624	2904	509	2669
118	2497	858	3424	947	1046	611	3143	773	1104	1712	3251	788	955	1871	2771	1525	2975	963	522	773	3600	706	855	1644	868	1398	1869	940	2339	1339	911	1734	1934	1146	599	957	987	459	2066	909	1014	1403	3049	1469	2183	1633	2902	511	2668
119	2496	862	3424	947	1047	611	3144	773	1104	1712	3249	787	956	1872	2774	1526	2975	963	522	773	3600	706	855	1644	870	1396	1868	937	2343	1344	911	1735	1933	1149	598	950	982	461	2065	909	1018	1404	3050	1468	2185	1642	2899	513	2668
120	2495	865	3424	947	1046	611	3145	773	1104	1712	3247	786	957	1873	2776	1527	2977	963	522	773	3600	706	855	1644	873	1394	1867	935	2346	1349	911	1735	1932	1151	597	943	977	464	2064	909	1021	1405	3050	1467	2187	1651	2898	515	2673
121	2494	868	3424	947	1045	611	3146	773	1104	1712	3244	785	958	1874	2778	1528	2979	963	522	773	3600	706	855	1644	874	1392	1866	933	2348	1353	911	1736	1931	1152	596	936	973	465	2063	909	1024	1406	3050	1465	2190	1659	2897	517	2678
122	2493	871	3424	947	1044	611	3147	773	1104	1712	3242	785	959	1875	2779	1528	2981	963	522	773	3600	706	855	1644	876	1392	1866	932	2349	1356	911	1736	1930	1153	595	929	970	465	2062	908	1028	1407	3050	1465	2194	1670	2896	518	2683
123	2493	873	3424	946	1043	611	3148	773	1104	1712	3240	784	960	1876	2780	1528	2982	963	522	773	3600	706	855	1644	877	1391	1865	931	2349	1359	911	1737	1930	1154	596	938	968	465	2061	907	1032	1408	3050	1465	2197	1679	2894	519	2687
124	2492	875	3424	946	1042	611	3149	773	1104	1712	3239	783	961	1876	2781	1528	2983	964	522	773	3600	706	855	1645	879	1389	1865	931	2349	1362	911	1737	1930	1155	596	933	967	465	2060	906	1035	1409	3050	1465	2199	1688	2892	519	2691
125	2491	876	3424	946	1041	611	3150	773	1104	1712	3237	781	962	1876	2781	1527	2984	964	522	773	3600	706	855	1645	880	1386	1865	932	2349	1364	911	1737	1929	1156	597	942	965	466	2059	906	1037	1410	3050	1463	2202	1696	2890	519	2695
126	2490	877	3424	946	1041	611	3151	773	1104	1712	3235	779	963	1876	2783	1529	2985	964	522	773	3600	706	855	1645	881	1383	1865	933	2348	1365	911	1737	1929	1158	597	938	963	467	2056	905	1039	1411	3049	1462	2205	1702	2888	519	2698
127	2490	877	3424	946	1041	611	3152	773	1104	1712	3233	777	964	1876	2783	1526	2986	964	522	773	3600	706	855	1644	882	1382	1865	934	2347	1365	911	1737	1930	1159	597	948	959	469	2052	901	1041	1412	3051	1460	2207	1707	2886	519	2700
128	2490	878	3424	946	1042	611	3153	773	1104	1712	3232	775	965	1876	2783	1523	2987	964	522	773	3600	706	855	1643	883	1382	1865	935	2345	1364	911	1737	1931	1160	597	946	954	470	2048	897	1043	1412	3053	1458	2209	1711	2882	519	2701
129	2490	879	3424	946	1042	611	3154	773	1104	1712	3231	773	965	1876	2782	1520	2988	964	522	773	3600	706	855	1643	884	1383	1866	938	2343	1363	911	1737	1932	1161	597	944	951	471	2046	893	1044	1412	3055	1456	2210	1714	2878	519	2703
130	2490	880	3424	946	1042	611	3155	773	1104	1712	3230	771	965	1876	2781	1517	2988	964	522	773	3600	706	855	1643	885	1384	1867	941	2341	1362	911	1737	1932	1162	599	954	949	472	2044	888	1045	1412	3058	1454	2210	1716	2875	519	2705
131	2491	876	3424	946	1043	611	3156	773	1104	1712	3229	769	965	1876	2780	1514	2988	964	522	773	3600	706	855	1644	886	1384	1867	947	2339	1359	911	1737	1932	1163	599	953	946	473	2042	884	1046	1412	3061	1452	2209	1717	2873	519	2706
132	2492	876	3424	946	1044	610	3157	773	1104	1712	3228	768	965	1876	2779	1512	2988	964	522	773	3600	706	855	1644	887	1383	1867	952	2336	1357	911	1737	1932	1164	599	952	940	475	2040	879	1046	1412	3064	1450	2210	1717	2871	516	2707
133	2493	877	3424	946	1045	610	3158	773	1104	1712	3227	767	965	1876	2778	1510	2988	964	522	773	3600	706	855	1644	888	1383	1867	957	2333	1352	911	1737	1931	1165	601	961	935	476	2038	875	1046	1412	3066	1448	2211	1717	2870	513	2708
134	2494	878	3424	946	1046	610	3159	773	1104	1712	3226	766	965	1876	2777	1508	2989	964	522	773	3600	706	855	1644	888	1383	1867	963	2331	1347	910	1737	1930	1166	601	961	931	476	2037	872	1045	1412	3068	1445	2212	1720	2872	510	2711
135	2495	879	3424	946	1047	610	3160	773	1104	1712	3226	763	965	1876	2776	1506	2988	963	522	773	3600	706	855	1644	889	1383	1865	969	2329	1342	910	1737	1929	1167	601	961	929	476	2036	869	1045	1411	3070	1442	2213	1722	2874	508	2714
136	2497	880	3424	946	1048	610	3161	773	1104	1712	3226	760	964	1876	2775	1505	2988	960	522	773	3601	706	855	1644	889	1382	1866	976	2328	1337	910	1738	1928	1168	601	961	925	476	2035	864	1045	1410	3071	1438	2213	1723	2873	506	2716
137	2499	880	3424	946	1046	610	3162	773	1104	1712	3227	757	964	1876	2774	1504	2988	957	522	773	3601	706	855	1643	891	1380	1867	982	2327	1331	910	1738	1927	1169	601	961	921	478	2035	860	1044	1407	3073	1434	2213	1724	2872	505	2718
138	2500	879	3424	946	1045	610	3163	773	1104	1712	3228	754	964	1876	2774	1503	2987	954	522	773	3601	706	856	1642	895	1376	1869	989	2326	1325	910	1738	1927	1170	601	961	917	478	2033	856	1043	1404	3074	1429	2213	1725	2871	504	2720
139	2501	879	3424	946	1044	610	3164	773	1104	1712	3227	752	964	1876	2773	1502	2986	952	522	773	3601	706	857	1641	899	1374	1871	998	2326	1318	910	1738	1927	1171	601	961	913	479	2032	853	1042	1401	3078	1424	2213	1725	2868	503	2722
140	2502	878	3424	946	1043	610	3165	773	1104	1712	3226	750	964	1876	2772	1502	2986	950	522	773	3601	706	857	1640	902	1371	1874	1008	2327	1312	910	1738	1926	1172	601	961	910	480	2032	851	1041	1399	3080	1418	2213	1724	2862	504	2723
141	2503	878	3424	946	1042	610	3166	773	1104	1712	3228	747	964	1876	2772	1502	2986	948	522	773	3601	706	857	1639	906	1368	1877	1017	2328	1305	910	1738	1925	1173	601	961	908	481	2032	851	1041	1396	3081	1413	2212	1723	2856	506	2725
142	2504	878	3424	946	1041	610	3167	773	1104	1712	3230	744	964	1876	2772	1502	2986	949	522	773	3601	706	858	1638	911	1366	1877	1026	2330	1298	910	1738	1925	1173	599	971	906	480	2033	850	1040	1393	3082	1408	2211	1722	2850	507	2727
143	2504	877	3424	946	1040	610	3168	773	1104	1712	3232	742	964	1876	2772	1502	2986	950	522	773	3601	706	859	1637	917	1363	1880	1037	2332	1292	910	1738	1925	1173	597	980	905	479	2034	850	1042	1390	3082	1402	2211	1721	2845	509	2730
144	2504	877	3424	946	1039	610	3169	773	1104	1712	3234	739	964	1876	2772	1501	2986	948	522	773	3601	706	860	1636	925	1358	1886	1047	2333	1281	910	1738	1924	1173	595	987	904	478	2035	849	1044	1387	3085	1397	2211	1720	2841	511	2736
145	2503	876	3424	946	1038	610	3170	773	1104	1712	3237	737	964	1876	2772	1501	2986	947	522	773	3601	706	860	1635	930	1350	1891	1057	2335	1271	910	1738	1924	1173	595	989	903	477	2036	848	1046	1384	3088	1392	2210	1718	2838	512	2740
146	2501	876	3423	946	1038	610	3171	773	1104	1712	3238	735	964	1877	2772	1501	2986	946	522	773	3601	706	860	1634	934	1347	1897	1068	2337	1263	910	1738	1924	1175	595	991	902	475	2037	847	1049	1381	3090	1387	2209	1716	2835	513	2744
147	2499	877	3423	946	1038	610	3172	773	1104	1712	3239	733	964	1877	2772	1501	2985	948	522	773	3601	706	860	1633	945	1343	1905	1078	2342	1256	910	1738	1924	1175	595	993	901	473	2038	849	1051	1377	3090	1382	2209	1715	2831	514	2747
148	2497	877	3423	946	1038	610	3173	773	1104	1712	3240	731	964	1877	2772	1501	2984	950	522	773	3601	706	860	1632	955	1340	1912	1086	2351	1246	910	1738	1924	1176	595	995	898	472	2038	851	1057	1374	3093	1378	2209	1714	2828	515	2750
149	2496	878	3423	946	1038	610	3174	773	1104	1712	3242	727	964	1877	2772	1501	2984	951	523	773	3601	706	860	1631	966	1337	1919	1094	2359	1237	910	1737	1924	1177	595	997	895	472	2039	852	1062	1372	3098	1374	2208	1713	2823	516	2753
150	2495	878	3423	946	1038	610	3175	773	1104	1712	3243	725	964	1877	2772	1501	2984	952	523	773	3601	706	860	1631	977	1333	1925	1102	2368	1229	910	1736	1924	1178	595	999	894	471	2039	853	1067	1370	3103	1370	2208	1712	2819	516	2756
151	2494	878	3423	946	1038	610	3176	773	1104	1712	3244	723	964	1877	2772	1500	2984	954	523	773	3601	706	860	1630	986	1329	1932	1109	2375	1218	910	1736	1924	1179	595	1001	891	469	2039	854	1072	1369	3108	1364	2206	1710	2816	516	2758
152	2493	881	3423	946	1038	610	3177	773	1104	1712	3245	721	964	1877	2772	1500	2984	955	523	773	3601	706	860	1629	995	1324	1945	1114	2382	1208	910	1736	1924	1180	595	1003	887	468	2040	855	1077	1368	3108	1359	2206	1708	2816	516	2760
153	2492	884	3423	946	1038	610	3178	773	1104	1712	3246	719	964	1877	2771	1499	2984	956	523	773	3601	706	860	1628	1006	1319	1957	1120	2388	1199	910	1736	1924	1180	595	1005	880	468	2040	856	1081	1367	3108	1355	2206	1705	2816	516	2761
154	2491	887	3423	946	1038	610	3179	773	1104	1712	3247	717	964	1877	2771	1498	2984	957	523	773	3601	706	860	1627	1017	1315	1969	1124	2395	1192	910	1736	1922	1179	595	1007	873	468	2040	858	1085	1366	3108	1352	2206	1704	2814	514	2762
155	2491	889	3423	946	1038	610	0	0	1104	1712	3250	714	964	1877	2771	1498	2984	958	523	773	3601	706	860	1626	1026	1313	1980	1129	2406	1185	910	1736	1920	1178	595	1009	863	468	2040	859	1088	1366	3112	1348	2206	1703	2812	514	2763
156	2491	889	3423	946	1038	610	0	0	1104	1712	3253	711	964	1877	2769	1498	2984	959	523	773	3601	706	860	1629	1035	1311	1991	1133	2416	1180	910	1736	1918	1179	595	1011	858	468	2041	860	1091	1366	3114	1344	2206	1702	2810	515	2764
157	2491	891	3423	946	1038	610	0	0	1104	1712	3255	708	964	1877	2767	1498	2984	960	523	773	3601	706	860	1632	1044	1309	2002	1137	2424	1176	910	1736	1914	1180	595	1013	854	468	2042	861	1093	1363	3120	1342	2206	1701	2809	515	2765
158	2490	892	3423	946	1038	610	0	0	1104	1712	3257	706	964	1877	2765	1498	2983	960	523	773	3601	706	860	1632	1054	1307	2017	1140	2432	1173	910	1736	1906	1183	595	1015	848	471	2042	861	1095	1360	3127	1341	2205	1699	2808	515	2767
159	2491	891	3423	946	1040	610	0	0	1104	1712	3259	704	964	1877	2764	1498	2982	960	523	773	3601	706	860	1634	1065	1305	2032	1143	2440	1171	910	1736	1899	1185	595	1017	843	473	2043	862	1097	1358	3134	1340	2203	1697	2807	516	2767
160	2492	890	3423	946	1040	610	0	0	1104	1712	3262	702	964	1877	2763	1498	2982	961	523	773	3600	706	860	1636	1073	1302	2048	1147	2448	1169	910	1736	1889	1189	595	1019	839	473	2043	864	1099	1356	3141	1339	2201	1695	2807	514	2768
161	2493	890	3423	946	1042	610	0	0	1104	1712	3264	701	964	1877	2762	1498	2982	961	523	773	3600	706	860	1637	1082	1299	2062	1151	2456	1168	910	1736	1880	1191	595	1021	835	475	2043	865	1101	1355	3147	1338	2200	1693	2807	512	2770
162	2493	891	3423	946	1042	610	0	0	1104	1712	3265	700	964	1877	2761	1498	2981	962	523	773	3600	706	860	1637	1091	1296	2074	1155	2462	1167	910	1736	1871	1193	595	1023	831	477	2043	867	1102	1355	3152	1337	2197	1691	2807	510	2772
163	2494	891	3423	946	1042	610	0	0	1104	1712	3266	699	964	1877	2760	1498	2981	962	523	773	3600	706	860	1637	1097	1293	2091	1158	2471	1167	910	1736	1863	1194	595	1025	829	478	2043	869	1103	1354	3158	1336	2195	1690	2806	508	2774
164	2495	890	3423	946	1042	610	0	0	1103	1712	3267	698	964	1877	2759	1498	2981	962	523	773	3600	706	860	1637	1102	1290	2108	1161	2481	1168	910	1736	1855	1196	595	1027	827	480	2043	871	1104	1353	3163	1335	2194	1688	2806	506	2775
165	2494	891	3422	946	1042	610	0	0	1103	1712	3268	698	964	1877	2758	1498	2981	962	523	773	3600	706	860	1637	1109	1288	2123	1163	2490	1169	910	1736	1847	1198	595	1029	824	482	2042	873	1106	1352	3166	1333	2192	1685	2806	504	2777
166	2493	892	3422	946	1041	610	0	0	1103	1712	3269	696	964	1877	2757	1498	2981	962	523	773	3600	706	860	1637	1115	1286	2135	1167	2499	1170	910	1736	1839	1200	595	1031	818	484	2041	875	1114	1352	3168	1331	2188	1682	2805	503	2778
167	2491	893	3422	946	1043	610	0	0	1103	1712	3270	696	964	1878	2755	1498	2981	962	523	773	3600	706	860	1637	1121	1285	2150	1168	2509	1170	910	1736	1832	1202	595	1033	814	485	2040	877	1122	1353	3169	1329	2184	1679	2804	502	2779
168	2490	894	3422	946	1044	610	0	0	1103	1712	3271	694	964	1878	2754	1498	2981	962	523	773	3600	706	860	1637	1127	1283	2167	1168	2519	1170	910	1736	1826	1204	595	1035	810	486	2040	878	1129	1354	3170	1327	2180	1675	2804	502	2780
169	2490	895	3422	946	1045	610	0	0	1103	1712	3272	692	964	1878	2752	1498	2981	962	523	773	3600	706	860	1637	1132	1281	2183	1167	2528	1170	910	1736	1819	1204	595	1037	807	487	2038	880	1135	1355	3170	1325	2176	1671	2805	500	2780
170	2490	896	3422	946	1046	610	0	0	1104	1712	3273	690	965	1878	2750	1498	2981	962	523	773	3600	706	860	1637	1139	1280	2198	1164	2536	1170	910	1736	1814	1203	595	1039	805	485	2036	881	1141	1356	3170	1324	2171	1667	2805	500	2780
171	2490	894	3422	946	1047	610	0	0	1104	1712	3273	690	965	1878	2748	1498	2981	962	523	773	3600	706	860	1637	1148	1279	2214	1163	2545	1171	910	1736	1809	1204	595	1041	803	483	2035	882	1146	1356	3170	1323	2166	1664	2805	500	2781
172	2490	892	3422	946	1048	610	0	0	1104	1712	3273	689	965	1878	2746	1498	2982	962	523	773	3600	707	860	1637	1157	1278	2230	1159	2552	1171	910	1736	1805	1204	595	1043	801	481	2034	883	1152	1356	3170	1323	2162	1662	2805	500	2781
173	2491	892	3422	946	1049	610	0	0	1104	1712	3273	689	965	1878	2745	1497	2982	962	523	773	3600	707	859	1639	1167	1277	2244	1156	2560	1170	910	1736	1800	1203	595	1045	800	480	2029	887	1157	1355	3169	1323	2157	1660	2806	502	2781
174	2493	891	3422	946	1049	610	0	0	1104	1712	3273	689	965	1878	2744	1497	2982	962	523	773	3600	707	859	1640	1179	1277	2257	1153	2566	1169	910	1736	1796	1203	595	1047	799	479	2028	888	1161	1356	3168	1323	2153	1658	2806	504	2782
175	2495	889	3422	946	1049	610	0	0	1104	1712	3274	688	965	1878	2743	1497	2982	962	523	773	3600	707	859	1641	1191	1277	2270	1149	2574	1168	910	1736	1793	1202	595	1049	798	477	2024	891	1165	1356	3167	1323	2150	1657	2806	505	2782
176	2497	888	3421	946	1049	610	0	0	1104	1712	3275	687	965	1878	2742	1497	2982	962	523	773	3600	707	858	1642	1203	1277	2285	1145	2579	1167	910	1736	1791	1201	595	1051	797	475	2020	890	1170	1356	3166	1324	2146	1655	2805	506	2783
177	2498	887	3421	946	1049	610	0	0	1104	1712	3276	686	965	1878	2741	1497	2982	959	523	773	3600	707	857	1643	1215	1280	2298	1140	2583	1165	910	1736	1789	1200	595	1053	796	473	2017	890	1175	1359	3168	1324	2140	1654	2802	506	2782
178	2499	886	3421	946	1049	610	0	0	1104	1712	3277	685	965	1878	2740	1497	2982	956	523	773	3600	707	857	1644	1226	1283	2309	1135	2586	1163	910	1736	1787	1198	595	1055	795	472	2015	889	1182	1362	3167	1324	2134	1653	2799	505	2781
179	2500	885	3421	946	1050	610	0	0	1104	1712	3278	684	965	1878	2738	1495	2983	953	523	773	3600	708	857	1644	1235	1287	2322	1134	2589	1161	910	1736	1786	1197	595	1057	795	471	2014	888	1188	1364	3166	1325	2128	1652	2798	504	2780
180	2501	884	3421	946	1050	610	0	0	1104	1712	3277	685	965	1878	2737	1494	2983	951	523	773	3600	708	857	1645	1246	1292	2334	1130	2591	1158	910	1736	1784	1196	595	1059	795	469	2012	887	1193	1366	3164	1325	2122	1651	2795	506	2777
181	2502	883	3421	946	1050	610	0	0	1104	1712	3278	684	965	1878	2736	1494	2984	949	523	773	3600	708	857	1645	1256	1298	2343	1124	2593	1155	910	1736	1784	1195	595	1061	795	467	2010	887	1197	1369	3162	1325	2116	1651	2791	508	2776
182	2503	882	3420	946	1048	610	0	0	1104	1712	3277	685	965	1878	2734	1492	2984	947	523	773	3600	708	858	1645	1265	1304	2355	1119	2594	1151	910	1736	1784	1194	595	1063	795	465	2009	886	1201	1373	3161	1325	2109	1651	2787	510	2775
183	2503	882	3420	946	1047	610	0	0	1104	1712	3278	684	965	1878	2733	1491	2983	946	523	773	3600	708	858	1645	1273	1309	2367	1114	2593	1146	910	1736	1784	1194	595	1065	795	463	2009	885	1204	1376	3159	1325	2101	1652	2782	512	2775
184	2503	884	3420	947	1048	610	0	0	1104	1712	3279	683	965	1878	2731	1489	2982	945	523	773	3600	708	859	1644	1280	1316	2379	1106	2593	1141	910	1736	1784	1194	595	1067	795	461	2007	884	1209	1379	3157	1324	2094	1653	2778	515	2775
185	2503	886	3420	947	1049	610	0	0	1104	1712	3277	685	965	1878	2730	1488	2982	945	523	773	3600	708	859	1644	1284	1323	2387	1098	2591	1135	910	1736	1783	1194	0	0	795	461	2005	883	1216	1381	3155	1323	2087	1655	2778	517	2775
186	2503	888	3420	947	1047	610	0	0	1104	1712	3276	687	965	1878	2729	1487	2982	945	523	773	3600	708	858	1644	1289	1330	2397	1090	2589	1130	910	1736	1782	1193	0	0	796	459	2002	883	1223	1382	3154	1322	2080	1658	2776	520	2775
187	2503	887	3420	947	1046	610	0	0	1104	1712	3275	688	965	1878	2728	1486	2982	945	523	773	3600	708	857	1643	1292	1336	2410	1084	2588	1125	910	1736	1778	1194	0	0	795	458	2001	883	1229	1383	3153	1321	2073	1660	2775	522	2775
188	2503	886	3420	947	1045	610	0	0	1104	1712	3274	689	965	1878	2727	1485	2982	945	523	773	3600	708	857	1642	1295	1343	2422	1078	2590	1122	910	1736	1772	1195	0	0	794	457	2000	882	1234	1384	3152	1321	2065	1662	2774	525	2775
189	2503	886	3420	947	1044	610	0	0	1104	1712	3273	690	965	1878	2726	1484	2982	945	523	773	3601	708	857	1641	1299	1350	2432	1073	2590	1118	910	1736	1765	1195	0	0	793	456	1998	881	1238	1386	3150	1321	2055	1664	2774	528	2775
190	2503	886	3420	947	1045	610	0	0	1104	1712	3272	691	965	1878	2725	1483	2982	944	523	773	3601	708	857	1640	1303	1355	2443	1069	2589	1111	910	1736	1756	1194	0	0	792	455	1997	880	1242	1388	3148	1321	2046	1666	2774	532	2776
191	2504	886	3420	947	1044	610	0	0	1104	1712	3271	691	965	1878	2724	1482	2983	944	523	773	3601	708	857	1639	1306	1359	2452	1065	2591	1107	910	1736	1748	1193	0	0	793	454	1995	880	1245	1389	3147	1321	2036	1668	2774	536	2776
192	2504	886	3420	947	1043	610	0	0	1104	1712	3270	691	965	1878	2723	1481	2983	944	523	773	3601	708	857	1640	1309	1361	2464	1061	2593	1103	910	1736	1741	1191	0	0	792	453	1993	880	1247	1390	3147	1321	2026	1671	2774	538	2777
193	2504	886	3420	947	1042	610	0	0	1104	1712	3269	691	965	1878	2715	1477	2982	944	523	773	3601	708	857	1640	1310	1362	2476	1057	2591	1094	910	1736	1736	1190	0	0	791	452	1990	880	1248	1391	3147	1321	2015	1675	2774	540	2778
194	2504	885	3420	947	1041	610	0	0	1104	1712	3268	691	965	1878	2713	1476	2982	943	523	773	3601	708	857	1640	1310	1364	2488	1054	2592	1090	909	1736	1732	1189	0	0	790	451	1988	880	1249	1392	3147	1321	2004	1678	2774	543	2779
195	2504	885	3420	947	1040	611	0	0	1103	1712	3267	690	965	1878	2705	1471	2982	942	523	773	3601	708	857	1640	1310	1364	2499	1050	2593	1086	909	1736	1728	1188	0	0	789	450	1986	880	1249	1393	3147	1320	1995	1683	2773	546	2783
196	2504	884	3420	947	1039	611	0	0	1103	1712	3266	689	965	1878	2697	1466	2982	941	523	773	3601	708	857	1640	1310	1363	2508	1045	2592	1077	909	1736	1726	1187	0	0	788	449	1984	880	1249	1393	3147	1320	1985	1687	2771	549	2789
197	2504	884	3420	947	1041	611	0	0	1102	1712	3265	688	965	1878	2689	1461	2982	940	523	773	3601	708	854	1640	1310	1361	2517	1043	2591	1069	909	1736	1724	1186	0	0	787	448	1982	879	1249	1393	3147	1320	1977	1691	2768	553	2794
198	2504	884	3420	947	1042	611	0	0	1101	1712	3264	687	965	1878	2683	1456	2983	939	523	773	3601	708	854	1640	1309	1360	2524	1038	2590	1060	909	1736	1723	1183	0	0	786	447	1978	879	1249	1393	3148	1320	1969	1696	2765	554	2797
199	2503	883	3420	947	1043	611	0	0	1101	1712	3263	686	965	1878	2677	1451	2984	939	523	773	3601	708	854	1640	1308	1359	2529	1033	2589	1052	909	1736	1723	1180	0	0	785	446	1975	879	1248	1393	3149	1320	1961	1701	2762	554	2800
200	2502	882	3420	947	1044	611	0	0	1102	1712	3262	684	965	1878	2671	1446	2984	940	523	773	3602	708	854	1640	1307	1358	2531	1028	2589	1046	909	1736	1724	1177	0	0	784	445	1972	879	1248	1393	3153	1320	1954	1705	2754	555	2802
201	2502	881	3420	947	1045	611	0	0	1102	1712	3262	683	965	1878	2667	1443	2984	940	523	773	3602	708	854	1640	1306	1356	2533	1023	2589	1041	909	1736	1724	1176	0	0	783	444	1969	878	1247	1393	3156	1320	1946	1708	2744	556	2804
202	2502	881	3420	947	1046	611	0	0	1102	1712	3261	682	965	1878	2659	1439	2984	940	523	773	3602	708	854	1640	1304	1354	2535	1017	2589	1037	909	1736	1725	1175	0	0	782	443	1966	877	1246	1392	3156	1320	1940	1713	2734	557	2806
203	2502	881	3420	947	1047	611	0	0	1102	1712	3261	681	965	1878	2652	1434	2984	940	523	773	3602	708	854	1640	1301	1352	2535	1011	2588	1034	909	1736	1726	1173	0	0	781	442	1963	876	1245	1391	3156	1319	1936	1717	2725	559	2808
204	2502	881	3420	947	1048	611	0	0	1102	1712	3260	680	965	1878	2646	1429	2984	939	523	773	3602	708	854	1640	1299	1349	2536	1005	2588	1031	909	1736	1727	1172	0	0	780	441	1961	874	1244	1390	3156	1318	1933	1721	2717	561	2809
205	2502	881	3420	947	1049	611	0	0	1103	1712	3260	679	965	1878	2640	1424	2984	939	523	773	3602	708	854	1640	1298	1347	2536	999	2587	1029	909	1736	1728	1171	0	0	779	440	1959	872	1243	1390	3156	1317	1931	1725	2711	563	2810
206	2502	883	3420	947	1050	611	0	0	1103	1712	3260	677	965	1878	2635	1420	2984	939	523	773	3602	708	855	1640	1298	1343	2538	991	2586	1026	909	1736	1729	1171	0	0	778	439	1956	871	1242	1390	3159	1317	1929	1728	2705	565	2811
207	2502	885	3420	947	1050	611	0	0	1103	1712	3260	675	965	1878	2630	1416	2984	939	523	773	3602	708	855	1640	1297	1340	2541	981	2584	1023	909	1736	1729	1172	0	0	777	438	1952	871	1241	1390	3158	1317	1928	1730	2700	567	2812
208	2502	887	3420	947	1050	611	0	0	1103	1712	3260	672	965	1878	2625	1412	2984	939	523	773	3602	708	856	1638	1298	1336	2542	973	2582	1020	909	1736	1729	1173	0	0	776	437	1950	871	1240	1390	3157	1316	1928	1733	2696	569	2811
209	2501	887	3420	947	1050	611	0	0	1104	1712	3261	670	965	1878	2623	1408	2983	939	523	773	3602	708	857	1636	1300	1331	2542	965	2580	1017	909	1736	1729	1172	0	0	775	436	1947	872	1239	1390	3155	1315	1928	1737	2693	572	2810
210	2500	887	3420	947	1050	611	0	0	1104	1712	3262	668	965	1878	2621	1404	2982	939	523	773	3602	708	858	1634	1303	1327	2541	957	2578	1015	909	1736	1729	1171	0	0	774	435	1945	873	1239	1391	3153	1314	1928	1741	2690	574	2810
211	2499	887	3420	947	1050	611	0	0	1104	1712	3263	666	965	1878	2616	1400	2981	939	523	773	3602	708	859	1633	1307	1322	2539	952	2577	1013	909	1736	1728	1172	0	0	773	434	1943	872	1239	1392	3152	1313	1929	1746	2688	576	2810
212	2499	886	3420	947	1050	611	0	0	1104	1712	3264	664	965	1878	2611	1396	2980	939	523	773	3602	708	860	1632	1308	1320	2538	948	2576	1011	909	1736	1728	1171	0	0	772	433	1941	870	1239	1392	3151	1312	1929	1750	2685	578	2810
213	2499	885	3420	947	1050	611	0	0	1104	1712	3265	662	965	1878	2609	1393	2980	938	523	773	3602	708	860	1631	1314	1314	2537	945	2575	1010	909	1736	1728	1170	0	0	771	432	1940	866	1239	1392	3149	1311	1928	1754	2683	580	2809
214	2499	884	3420	947	1050	611	0	0	1104	1712	3266	660	965	1878	2607	1390	2981	938	523	773	3602	708	860	1630	1322	1309	2537	944	2574	1009	909	1737	1728	1169	0	0	770	431	1939	865	1241	1393	3146	1310	1928	1759	2681	582	2808
215	2499	883	3420	947	1050	611	0	0	1104	1712	3266	658	965	1878	2606	1388	2982	938	523	773	3602	708	860	1629	1331	1303	2536	944	2573	1009	909	1737	1728	1168	0	0	769	430	1938	863	1242	1395	3144	1309	1927	1765	2679	585	2808
216	2499	883	3420	947	1050	611	0	0	1105	1712	3266	657	965	1878	2605	1385	2982	938	523	773	3602	708	860	1628	1340	1297	2536	945	2573	1009	909	1737	1725	1170	0	0	768	429	1937	862	1241	1398	3143	1308	1928	1772	2678	588	2807
217	2499	882	3420	947	1050	611	0	0	1105	1712	3266	656	965	1878	2604	1382	2981	938	523	773	3602	708	860	1627	1347	1291	2535	946	2572	1010	909	1737	1722	1172	0	0	767	428	1936	862	1240	1402	3141	1305	1928	1778	2676	589	2806
218	2499	881	3420	947	1050	611	0	0	1105	1712	3266	655	965	1878	2601	1379	2980	938	523	773	3602	708	860	1626	1356	1286	2536	948	2572	1013	909	1737	1720	1174	0	0	766	427	1935	859	1239	1405	3140	1302	1928	1784	2674	588	2806
219	2499	881	3420	947	1050	611	0	0	1106	1712	3266	654	965	1878	2598	1376	2980	939	523	773	3602	708	860	1625	1364	1284	2540	950	2572	1017	909	1737	1718	1175	0	0	765	426	1935	857	1239	1408	3139	1299	1928	1791	2672	589	2806
220	2499	880	3420	947	1050	611	0	0	1106	1712	3267	653	965	1878	2597	1373	2980	940	523	773	3602	708	860	1624	1373	1282	2543	952	2572	1020	909	1737	1715	1176	0	0	764	425	1935	854	1239	1410	3138	1297	1927	1800	2671	591	2806
221	2499	879	3420	947	1050	611	0	0	1106	1711	3267	652	965	1878	2596	1368	2980	940	523	773	3602	708	860	1623	1382	1280	2546	954	2572	1023	909	1737	1715	1175	0	0	763	424	1934	851	1239	1412	3136	1295	1926	1805	2670	591	2806
222	2498	879	3420	947	1050	611	0	0	1106	1710	3268	650	965	1878	2593	1365	2980	940	523	773	3602	708	860	1624	1391	1279	2549	956	2572	1027	909	1737	1713	1174	0	0	762	423	1933	849	1239	1413	3134	1291	1921	1811	2670	590	2806
223	2497	879	3420	947	1050	611	0	0	1106	1710	3268	649	965	1878	2590	1362	2979	940	523	773	3602	708	860	1624	1402	1277	2551	958	2571	1031	909	1737	1709	1173	0	0	761	422	1932	847	1239	1414	3134	1288	1916	1817	2670	591	2806
224	2496	879	3420	947	1050	611	0	0	1106	1710	3268	648	965	1878	2587	1359	2979	940	523	773	3602	708	861	1624	1412	1278	2552	960	2569	1034	910	1736	1704	1173	0	0	760	421	1928	846	1239	1415	3133	1287	1912	1821	2669	591	2807
225	2495	879	3420	947	1050	611	0	0	1106	1710	3268	647	965	1878	2584	1356	2980	941	523	773	3602	708	861	1624	1421	1283	2555	962	2567	1038	910	1736	1698	1173	0	0	759	420	1922	845	1238	1415	3132	1285	1908	1824	2665	591	2808
226	2494	879	3420	947	1050	611	0	0	1106	1710	3268	647	965	1878	2581	1353	2981	942	523	773	3602	708	861	1624	1430	1288	2557	964	2564	1042	910	1736	1692	1174	0	0	758	419	1917	843	1238	1415	3130	1282	1904	1828	2660	592	2809
227	2494	877	3420	947	1050	611	0	0	1106	1710	3269	646	964	1877	2578	1350	2985	942	523	773	3602	708	861	1625	1438	1294	2560	966	2561	1047	910	1736	1686	1175	0	0	757	418	1913	841	1238	1415	3127	1280	1900	1830	2655	593	2810
228	2494	876	3420	947	1050	611	0	0	1106	1710	3270	645	964	1876	2575	1347	2989	943	523	773	3602	708	861	1625	1447	1298	2563	968	2559	1051	910	1736	1681	1175	0	0	756	417	1909	839	1238	1414	3125	1278	1896	1833	2651	593	2811
229	2494	875	3420	947	1050	611	0	0	1106	1710	3271	645	964	1875	2572	1344	2992	943	523	773	3602	708	861	1625	1457	1302	2566	970	2551	1055	910	1736	1677	1174	0	0	755	416	1905	838	1239	1413	3123	1273	1893	1835	2648	592	2815
230	2494	874	3420	947	1050	611	0	0	1106	1710	3273	645	964	1874	2569	1341	2995	943	523	773	3602	708	862	1626	1465	1306	2567	972	2541	1059	910	1736	1674	1174	0	0	754	415	1902	836	1239	1412	3120	1267	1890	1837	2645	591	2818
231	2494	873	3420	947	1050	611	0	0	1106	1710	3275	645	964	1873	2566	1338	2997	943	523	773	3602	708	862	1626	1471	1310	2570	974	2532	1062	910	1736	1671	1174	0	0	753	414	1898	834	1239	1412	3118	1262	1886	1838	2640	590	2821
232	2494	873	3420	947	1050	611	0	0	1106	1710	3275	645	964	1872	2561	1337	2999	943	523	773	3602	708	862	1629	1477	1314	2573	976	2523	1065	910	1736	1669	1173	0	0	0	0	1898	834	1239	1412	3113	1257	1882	1839	2636	590	2823
233	2495	873	3420	947	1050	611	0	0	1106	1710	3275	644	964	1873	2556	1336	3001	943	523	773	3602	708	862	1632	1481	1320	2576	978	2511	1067	910	1736	1667	1172	0	0	0	0	1891	833	1239	1411	3108	1252	1877	1840	2629	589	2825
234	2495	872	3420	947	1050	611	0	0	1106	1710	3275	643	964	1874	2552	1335	3002	943	523	773	3602	708	861	1635	1484	1325	2578	979	2500	1068	910	1736	1665	1171	0	0	0	0	1885	832	1239	1411	3104	1248	1874	1840	2621	588	2827
235	2495	872	3420	947	1050	611	0	0	1106	1710	3276	643	964	1875	2546	1335	3003	943	523	773	3602	708	861	1636	1486	1330	2580	980	2489	1067	910	1736	1664	1170	0	0	0	0	1880	832	1239	1411	3100	1242	1871	1840	2612	586	2829
236	2495	872	3420	947	1050	611	0	0	1106	1710	3277	643	964	1874	2541	1334	3004	943	523	773	3602	708	861	1637	1487	1334	2581	981	2476	1066	910	1736	1663	1169	0	0	0	0	1876	832	1239	1411	3097	1234	1868	1840	2604	583	2832
237	2495	872	3420	947	1050	611	0	0	1106	1710	3278	643	964	1875	2537	1332	3005	943	523	773	3602	708	860	1637	1487	1338	2582	984	2464	1065	910	1736	1662	1168	0	0	0	0	1874	832	1239	1411	3094	1229	1865	1841	2596	582	2834
238	2495	872	3420	947	1050	611	0	0	1106	1710	3279	643	964	1874	2531	1332	3006	943	523	773	3602	708	860	1636	1487	1341	2583	987	2454	1062	910	1736	1661	1168	0	0	0	0	1872	833	1239	1410	3091	1225	1863	1842	2588	580	2835
239	2496	872	3420	947	1050	611	0	0	1106	1710	3278	643	964	1874	2525	1334	3006	943	522	773	3602	707	860	1637	1486	1342	2585	991	2444	1058	910	1736	1662	1168	0	0	0	0	1870	833	1239	1409	3086	1217	1862	1844	2581	579	2836
240	2496	872	3420	947	1050	611	0	0	1106	1710	3277	643	964	1874	2521	1332	3006	943	522	773	3602	706	860	1637	1484	1342	2587	993	2436	1054	910	1736	1663	1168	0	0	0	0	1869	834	1239	1408	3082	1209	1861	1846	2575	576	2837
241	2496	872	3420	947	1050	611	0	0	1106	1710	3278	643	964	1874	2514	1335	3006	944	521	773	3602	706	860	1637	1481	1340	2590	999	2425	1049	910	1736	1663	1168	0	0	0	0	1868	834	1238	1406	3078	1201	1861	1848	2569	575	2837
242	2496	872	3420	947	1050	611	0	0	1106	1710	3278	643	964	1875	2510	1334	3006	944	521	773	3602	706	860	1636	1477	1337	2592	1001	2412	1044	910	1736	1663	1168	0	0	0	0	1868	834	1238	1405	3075	1194	1861	1850	2564	575	2837
243	2496	872	3420	947	1050	611	0	0	1106	1710	3279	643	964	1875	2506	1333	3006	944	521	773	3602	706	860	1636	1474	1335	2598	1008	2400	1036	910	1736	1663	1168	0	0	0	0	1868	834	1238	1402	3071	1188	1862	1851	2560	575	2837
244	2496	872	3420	947	1050	611	0	0	1106	1710	3279	642	964	1875	2502	1332	3006	944	521	773	3602	706	860	1635	1470	1332	2604	1015	2389	1027	910	1736	1663	1167	0	0	0	0	1868	831	1238	1400	3068	1183	1863	1852	2557	576	2837
245	2496	873	3420	947	1050	611	0	0	1106	1710	3277	641	964	1875	2498	1331	3006	944	521	773	3602	706	860	1635	1465	1329	2607	1018	2377	1019	910	1736	1661	1166	0	0	0	0	1869	831	1238	1398	3066	1174	1864	1854	2551	576	2837
246	2496	873	3420	947	1050	611	0	0	1106	1710	3277	640	964	1875	2494	1330	3006	944	521	773	3602	706	860	1636	1460	1326	2615	1028	2364	1012	910	1736	1659	1166	0	0	0	0	1870	831	1238	1397	3063	1168	1865	1856	2546	576	2837
247	2496	872	3420	947	1050	611	0	0	1106	1710	3276	639	964	1876	2485	1338	3005	944	521	773	3602	706	860	1638	1453	1322	2621	1039	2353	1003	910	1736	1659	1166	0	0	0	0	1872	828	1238	1397	3062	1157	1866	1858	2540	574	2837
248	2496	872	3420	947	1050	611	0	0	1106	1710	3275	639	964	1876	2480	1338	3005	944	521	773	3602	706	860	1639	1443	1317	2627	1049	2343	992	910	1736	1659	1165	0	0	0	0	1874	826	1237	1396	3060	1147	1867	1860	2534	574	2838
249	2496	872	3420	947	1050	611	0	0	1106	1710	3274	639	964	1876	2475	1338	3005	943	521	773	3602	706	860	1640	1433	1312	2631	1054	2333	981	910	1736	1659	1165	0	0	0	0	1876	823	1237	1395	3057	1138	1868	1861	2529	572	2838
250	2496	872	3420	947	1050	611	0	0	1106	1710	3273	639	964	1876	2470	1338	3005	942	521	773	3602	706	860	1641	1425	1307	2640	1064	2325	972	910	1736	1659	1165	0	0	0	0	1879	821	1239	1393	3055	1130	1869	1863	2525	569	2839
251	2495	873	3420	947	1050	611	0	0	1106	1710	3272	639	964	1876	2462	1348	3005	940	521	773	3602	706	860	1641	1418	1303	2644	1070	2317	964	910	1736	1658	1165	0	0	0	0	1882	822	1238	1390	3053	1123	1869	1864	2521	567	2840
252	2494	874	3420	947	1050	611	0	0	1106	1711	3271	637	964	1876	2455	1358	3004	939	521	773	3602	706	860	1640	1411	1300	2648	1076	2310	955	910	1735	1657	1164	0	0	0	0	1884	821	1240	1388	3052	1114	1869	1865	2517	566	2841
253	2494	875	3420	947	1050	611	0	0	1106	1711	3270	635	964	1876	2449	1368	3004	938	521	773	3602	706	860	1639	1406	1298	2661	1086	2302	947	910	1735	1656	1164	0	0	0	0	1886	820	1241	1385	3051	1105	1869	1867	2512	565	2844
254	2494	875	3420	947	1050	611	0	0	1106	1711	3270	633	964	1876	2445	1377	3004	937	521	773	3602	706	859	1638	1401	1296	2676	1094	2296	939	910	1735	1656	1162	0	0	0	0	1888	819	1243	1382	3050	1097	1869	1869	2508	564	2846
255	2494	875	3420	947	1050	611	0	0	1106	1711	3270	632	964	1876	2441	1385	3004	936	521	773	3602	706	858	1636	1395	1294	2682	1100	2291	932	910	1735	1657	1160	0	0	0	0	1890	818	1244	1378	3049	1091	1869	1870	2505	562	2848
256	2494	875	3420	947	1050	611	0	0	1106	1711	3270	631	964	1876	2438	1393	3004	935	521	773	3602	706	857	1635	1391	1291	2697	1108	2288	923	910	1735	1658	1158	0	0	0	0	1891	817	1245	1376	3048	1085	1867	1871	2503	561	2850
257	2495	876	3420	946	1048	611	0	0	1106	1711	3272	630	964	1876	2437	1400	3003	934	521	773	3602	706	856	1634	1386	1288	2712	1115	2285	914	910	1735	1658	1155	0	0	0	0	1891	816	1246	1374	3045	1079	1867	1870	2503	559	2851
258	2495	876	3420	946	1046	611	0	0	1106	1711	3273	629	964	1876	2435	1407	3003	933	521	773	3602	706	856	1634	1381	1285	2727	1122	2283	907	910	1735	1659	1153	0	0	0	0	1891	816	1246	1370	3041	1072	1865	1869	2503	556	2852
259	2495	877	3420	946	1045	611	0	0	1106	1711	3274	628	964	1876	2433	1413	3003	933	521	773	3602	706	856	1634	1376	1283	2743	1129	2281	901	910	1735	1658	1149	0	0	0	0	1891	816	1245	1366	3037	1067	1864	1868	2500	554	2853
260	2495	877	3420	946	1046	611	0	0	1106	1711	3275	627	964	1876	2432	1418	3003	932	521	773	3602	706	855	1634	1371	1282	2753	1135	2279	896	910	1735	1656	1143	0	0	0	0	1890	818	1244	1363	3034	1062	1865	1865	2493	552	2855
261	2495	876	3420	946	1045	611	0	0	1106	1711	3276	627	964	1876	2432	1423	3003	931	521	773	3602	706	855	1634	1365	1281	2769	1140	2275	892	910	1735	1651	1136	0	0	0	0	1888	821	1245	1359	3031	1059	1866	1863	2489	551	2857
262	2495	876	3420	946	1044	611	0	0	1106	1711	3275	626	964	1876	2432	1427	3003	930	521	773	3602	706	855	1634	1356	1279	2783	1143	2272	889	910	1735	1650	1130	0	0	0	0	1886	823	1246	1356	3028	1057	1866	1863	2486	550	2858
263	2495	876	3420	946	1045	610	0	0	1106	1711	3276	626	964	1876	2432	1430	3000	929	521	773	3602	706	854	1634	1346	1275	2796	1146	2270	886	910	1735	1648	1123	0	0	0	0	1885	825	1244	1353	3026	1055	1866	1863	2482	549	2858
264	2495	875	3419	946	1046	610	0	0	1106	1711	3277	626	964	1876	2432	1432	2997	928	521	773	3602	706	851	1634	1340	1273	2812	1149	2267	884	910	1735	1647	1117	0	0	0	0	1883	827	1242	1351	3025	1052	1866	1860	2477	548	2859
265	2495	874	3419	946	1047	610	0	0	1106	1712	3278	626	964	1876	2433	1433	2994	927	521	773	3602	706	849	1634	1334	1271	2826	1153	2266	883	910	1734	1643	1111	0	0	0	0	1881	828	1239	1348	3022	1049	1866	1858	2473	547	2862
266	2495	873	3419	946	1048	610	0	0	1106	1712	3277	625	964	1876	2434	1434	2992	924	521	773	3602	706	848	1634	1328	1269	2838	1158	2263	883	910	1734	1642	1104	0	0	0	0	1879	829	1236	1345	3018	1044	1866	1858	2469	547	2864
267	2495	873	3418	946	1048	610	0	0	1106	1712	3276	625	964	1876	2436	1433	2989	921	521	773	3602	706	847	1634	1322	1267	2853	1161	2261	884	910	1734	1641	1099	0	0	0	0	1877	830	1234	1342	3014	1039	1864	1853	2466	547	2865
268	2495	872	3418	946	1047	610	0	0	1105	1712	3275	624	964	1876	2437	1431	2986	919	521	773	3602	706	848	1635	1309	1258	2865	1165	2260	885	910	1735	1640	1095	0	0	0	0	1876	831	1233	1340	3009	1040	1862	1848	2464	547	2866
269	2495	872	3417	947	1046	610	0	0	1105	1712	3276	624	962	1875	2438	1429	2984	917	521	773	3602	706	849	1634	1300	1249	2877	1170	2259	887	910	1735	1641	1092	0	0	0	0	1875	833	1232	1339	3005	1037	1861	1843	2463	546	2867
270	2495	872	3416	947	1045	610	0	0	1105	1712	3277	624	961	1875	2439	1427	2982	915	521	773	3602	706	847	1634	1293	1239	2889	1173	2257	888	910	1735	1643	1085	0	0	0	0	1874	835	1231	1338	3002	1033	1862	1837	2462	546	2873
271	2495	872	3415	947	1044	610	0	0	1105	1712	3278	624	960	1874	2440	1425	2981	913	521	773	3602	706	845	1634	1288	1227	2899	1176	2251	892	910	1735	1645	1079	0	0	0	0	1874	837	1230	1337	3000	1031	1861	1833	2461	546	2878
272	2495	872	3414	947	1043	610	0	0	1105	1712	3277	623	959	1874	2441	1422	2980	912	521	773	3602	706	846	1634	1283	1217	2909	1179	2245	895	910	1736	1645	1074	0	0	0	0	1873	838	1229	1335	2997	1029	1862	1829	2458	545	2882
273	2495	872	3413	947	1042	610	0	0	1105	1712	3278	623	958	1874	2442	1419	2979	911	521	773	3602	706	847	1634	1279	1207	2918	1181	2239	898	910	1736	1646	1069	0	0	0	0	1872	839	1234	1335	2991	1025	1863	1825	2456	544	2882
274	2495	872	3414	947	1041	610	0	0	1105	1712	3278	622	957	1874	2442	1419	2978	910	522	773	3602	706	848	1635	1279	1194	2927	1184	2234	901	910	1736	1647	1064	0	0	0	0	1871	839	1239	1334	2983	1022	1865	1822	2455	543	2881
275	2495	872	3414	947	1041	610	0	0	1105	1712	3278	622	956	1874	2442	1414	2978	909	522	773	3602	706	849	1635	1277	1182	2936	1189	2230	903	910	1736	1648	1060	0	0	0	0	1870	840	1244	1329	2974	1017	1866	1817	2454	541	2880
276	2495	872	3413	947	1041	610	0	0	1105	1712	3279	621	957	1875	2442	1409	2978	908	522	773	3602	706	850	1634	1272	1175	2943	1194	2226	905	910	1737	1649	1053	0	0	0	0	1867	840	1249	1325	2966	1012	1865	1811	2453	540	2879
277	2495	873	3412	947	1042	610	0	0	1105	1712	3277	619	958	1876	2442	1408	2978	907	523	773	3602	706	850	1634	1272	1160	2949	1198	2222	909	910	1737	1650	1046	0	0	0	0	1864	841	1253	1320	2960	1008	1864	1806	2453	539	2882
278	2494	873	3412	947	1043	610	0	0	1105	1712	3275	617	959	1876	2441	1403	2978	906	523	773	3602	706	852	1634	1267	1152	2953	1201	2218	913	910	1737	1652	1040	0	0	0	0	1861	841	1257	1315	2954	1007	1863	1802	2452	538	2885
279	2494	873	3412	947	1044	610	0	0	1105	1712	3277	615	960	1876	2440	1399	2979	904	523	773	3602	706	853	1635	1268	1133	2955	1203	2215	915	910	1737	1653	1035	0	0	0	0	1859	843	1259	1312	2948	1005	1862	1797	2452	539	2889
280	2494	873	3412	947	1043	610	0	0	1105	1712	3275	613	961	1876	2440	1393	2979	902	523	773	3603	706	854	1636	1269	1116	2954	1204	2210	917	910	1737	1654	1031	0	0	0	0	1857	844	1262	1306	2941	1003	1861	1793	2452	539	2892
281	2494	873	3413	947	1042	610	0	0	1105	1712	3273	611	961	1876	2439	1388	2980	900	523	773	3603	706	855	1637	1271	1098	2952	1204	2203	919	910	1737	1655	1028	0	0	0	0	1856	846	1264	1301	2938	1001	1858	1790	2451	539	2894
282	2494	873	3413	947	1042	610	0	0	1105	1712	3272	610	961	1876	2439	1384	2981	899	523	773	3603	706	856	1636	1275	1081	2949	1203	2194	922	910	1737	1656	1026	0	0	0	0	1855	847	1267	1296	2932	1000	1856	1784	2449	540	2896
283	2494	873	3413	947	1042	610	0	0	1105	1712	3272	609	961	1877	2439	1380	2984	898	523	773	3603	706	858	1634	1280	1067	2946	1202	2187	926	910	1737	1657	1025	0	0	0	0	1853	848	1270	1292	2927	1000	1853	1778	2449	539	2899
284	2494	873	3413	947	1042	610	0	0	1105	1712	3274	608	962	1877	2439	1377	2987	897	523	773	3603	706	860	1633	1284	1050	2943	1200	2179	931	910	1737	1658	1023	0	0	0	0	1851	850	1273	1288	2923	1000	1852	1773	2450	540	2903
285	2495	873	3414	947	1042	610	0	0	1105	1712	3274	607	962	1877	2439	1377	2990	897	523	773	3603	706	862	1632	1286	1032	2941	1198	2172	935	910	1737	1659	1020	0	0	0	0	1849	851	1277	1284	2920	1000	1848	1767	2450	540	2906
286	2497	873	3415	947	1042	610	0	0	1105	1712	3274	606	962	1877	2439	1375	2992	897	523	773	3603	706	863	1631	1287	1016	2939	1194	2165	938	910	1737	1660	1017	0	0	0	0	1847	852	1285	1280	2917	1000	1842	1762	2450	537	2907
287	2498	872	3415	947	1041	611	0	0	1105	1712	3274	605	963	1877	2439	1374	2992	897	523	773	3603	706	864	1631	1291	1000	2938	1191	2158	941	910	1737	1661	1013	0	0	0	0	1845	853	1292	1277	2915	1000	1838	1757	2449	535	2909
288	2499	871	3415	947	1040	611	0	0	1105	1712	3274	604	963	1877	2439	1373	2991	897	523	773	3603	706	864	1631	1295	985	2937	1187	2152	943	910	1737	1662	1009	0	0	0	0	1844	854	1299	1275	2914	1000	1833	1752	2448	534	2909
289	2500	871	3415	947	1040	611	0	0	1105	1712	3274	603	963	1877	2439	1372	2991	897	523	773	3603	706	864	1631	1299	971	2935	1183	2143	950	910	1737	1663	1003	0	0	0	0	1843	855	1305	1273	2913	1001	1828	1746	2447	533	2909
290	2501	870	3415	948	1040	611	0	0	1105	1712	3274	602	963	1877	2439	1371	2993	897	523	773	3603	706	864	1632	1305	958	2933	1177	2135	956	910	1737	1665	998	0	0	0	0	1842	855	1311	1272	2912	1002	1823	1741	2447	532	2909
291	2502	870	3415	948	1040	611	0	0	1105	1712	3274	601	963	1877	2439	1371	2994	897	523	773	3603	706	863	1632	1311	949	2930	1171	2125	961	910	1737	1667	991	0	0	0	0	1841	858	1317	1271	2912	1003	1814	1737	2447	531	2909
292	2502	870	3414	948	1040	611	0	0	1105	1712	3274	600	963	1877	2439	1371	2993	897	523	773	3603	706	863	1634	1318	940	2929	1167	2114	964	910	1737	1668	984	0	0	0	0	1841	863	1322	1270	2912	1003	1805	1733	2448	531	2911
293	2502	871	3414	948	1040	611	0	0	1105	1712	3274	599	963	1877	2439	1371	2992	897	523	773	3603	706	862	1633	1324	931	2929	1162	2105	967	910	1737	1669	977	0	0	0	0	1841	866	1328	1268	2912	1003	1796	1728	2449	531	2912
294	2502	871	3415	948	1040	611	0	0	1105	1712	3274	598	963	1877	2439	1371	2991	897	523	773	3603	706	862	1633	1329	924	2932	1155	2093	968	910	1737	1670	971	0	0	0	0	1841	867	1333	1266	2912	1003	1787	1723	2450	532	2912
295	2502	871	3416	948	1040	611	0	0	1105	1712	3275	597	963	1877	2439	1371	2993	898	523	773	3603	706	862	1633	1333	918	2935	1149	2082	969	910	1737	1669	966	0	0	0	0	1841	869	1338	1264	2913	1003	1779	1717	2450	534	2912
296	2502	872	3417	948	1040	611	0	0	1105	1712	3277	597	963	1877	2439	1371	2992	898	523	773	3603	706	862	1633	1338	915	2939	1142	2073	967	910	1737	1669	961	0	0	0	0	1840	871	1341	1262	2914	1003	1771	1712	2452	536	2912
297	2501	873	3418	948	1040	611	0	0	1105	1712	3279	596	963	1877	2440	1371	2991	898	523	773	3603	706	862	1635	1343	913	2943	1136	2065	963	910	1737	1670	957	0	0	0	0	1838	871	1346	1261	2915	1003	1761	1707	2454	538	2913
298	2500	874	3419	948	1040	611	0	0	1105	1712	3281	595	963	1877	2441	1371	2990	898	523	773	3603	706	861	1636	1347	912	2948	1130	2056	958	910	1737	1670	954	0	0	0	0	1836	871	1353	1260	2916	1003	1750	1703	2456	540	2914
299	2499	875	3419	948	1041	611	0	0	1105	1712	3282	594	963	1877	2441	1372	2988	898	523	773	3603	706	860	1637	1350	914	2952	1121	2049	953	910	1736	1670	952	0	0	0	0	1834	872	1358	1260	2916	1002	1742	1699	2458	542	2916
300	2498	876	3419	948	1042	611	0	0	1105	1712	3283	594	963	1877	2441	1372	2987	898	523	773	3603	706	859	1638	1356	918	2957	1115	2042	948	910	1736	1670	950	0	0	0	0	1832	872	1364	1260	2918	1002	1735	1694	2460	544	2917
301	2497	877	3419	948	1043	611	0	0	1105	1712	3284	594	963	1877	2441	1373	2987	898	523	773	3603	706	858	1639	1363	922	2962	1109	2034	948	910	1736	1669	949	0	0	0	0	1831	872	1370	1261	2919	1002	1728	1690	2462	546	2918
302	2497	878	3419	948	1044	611	0	0	1105	1712	3284	594	963	1877	2441	1373	2987	898	523	773	3603	706	857	1640	1370	927	2968	1103	2021	941	910	1735	1669	949	0	0	0	0	1829	873	1375	1262	2920	1002	1722	1686	2463	547	2919
303	2496	879	3419	948	1045	611	0	0	1105	1712	3284	594	963	1877	2441	1373	2987	898	523	773	3603	706	857	1641	1377	932	2974	1097	2010	934	910	1735	1669	948	0	0	0	0	1828	874	1379	1264	2921	1002	1717	1682	2465	549	2920
304	2496	880	3419	948	1046	611	0	0	1105	1712	3285	594	963	1877	2442	1373	2987	898	523	773	3603	706	856	1642	1384	936	2982	1088	1999	928	910	1735	1669	947	0	0	0	0	1828	874	1382	1266	2921	1002	1709	1679	2467	550	2921
305	2496	881	3419	948	1047	611	0	0	1105	1712	3285	594	963	1877	2443	1373	2986	898	523	773	3603	706	855	1642	1395	940	2990	1079	1990	921	910	1735	1669	947	0	0	0	0	1827	877	1385	1268	2921	1002	1702	1678	2469	553	2922
306	2496	882	3419	948	1048	611	0	0	1105	1712	3285	594	963	1877	2444	1373	2986	898	523	773	3603	706	854	1642	1409	945	2999	1073	1983	916	910	1735	1669	947	0	0	0	0	1826	879	1388	1269	2921	1002	1696	1676	2470	556	2924
307	2496	883	3419	948	1049	611	0	0	1105	1712	3285	594	963	1877	2445	1374	2986	898	523	773	3603	706	854	1643	1423	950	3008	1067	1976	911	910	1735	1668	948	0	0	0	0	1825	880	1391	1271	2921	1003	1691	1674	2471	558	2928
308	2496	883	3419	948	1049	611	0	0	1105	1712	3286	595	963	1877	2446	1374	2986	897	523	773	3603	706	854	1644	1437	954	3018	1060	1967	908	910	1735	1667	949	0	0	0	0	1824	882	1394	1272	2920	1003	1687	1674	2472	559	2930
309	2496	883	3419	948	1049	611	0	0	1105	1711	3286	595	963	1877	2446	1374	2986	894	523	773	3603	706	854	1645	1451	956	3029	1055	1958	905	910	1735	1665	949	0	0	0	0	1819	883	1396	1273	2917	1004	1684	1675	2473	560	2933
310	2496	883	3419	948	1049	611	0	0	1105	1711	3286	595	963	1877	2447	1374	2986	891	523	773	3603	706	854	1646	1468	957	3039	1052	1952	898	910	1735	1663	950	0	0	0	0	1813	883	1398	1274	2912	1005	1679	1676	2474	561	2936
311	2496	884	3419	948	1049	611	0	0	1105	1711	3286	595	963	1877	2447	1374	2985	891	523	773	3603	706	854	1647	1485	958	3048	1050	1947	892	910	1735	1661	951	0	0	0	0	1807	882	1400	1273	2906	1005	1675	1678	2475	563	2938
312	2496	884	3419	948	1049	611	0	0	1105	1711	3286	595	963	1877	2447	1375	2984	891	523	773	3603	706	854	1648	1503	960	3056	1050	1943	887	910	1735	1659	952	0	0	0	0	1802	882	1401	1272	2904	1005	1669	1679	2476	566	2943
313	2495	884	3419	948	1049	611	0	0	1105	1711	3286	595	963	1877	2447	1375	2983	889	523	773	3603	706	854	1646	1521	961	3063	1049	1940	881	910	1735	1657	953	0	0	0	0	1798	882	1402	1270	2899	1006	1663	1681	2477	568	2949
314	2495	884	3419	948	1049	611	0	0	1105	1711	3286	596	963	1877	2447	1375	2982	887	523	773	3603	706	854	1646	1537	961	3070	1048	1938	875	910	1735	1655	954	0	0	0	0	1794	882	1405	1268	2895	1006	1657	1684	2477	571	2954
315	2495	884	3418	948	1049	611	0	0	1105	1711	3286	596	963	1877	2447	1375	2981	886	523	773	3603	706	854	1646	1551	961	3075	1048	1937	870	910	1735	1654	954	0	0	0	0	1791	881	1412	1267	2891	1007	1651	1687	2477	573	2958
316	2495	883	3418	948	1049	611	0	0	1105	1711	3286	596	963	1877	2447	1375	2981	885	523	773	3603	706	854	1646	1566	963	3079	1048	1937	866	910	1735	1653	954	0	0	0	0	1788	880	1419	1266	2888	1007	1645	1690	2477	578	2962
317	2495	882	3418	948	1049	611	0	0	1105	1711	3286	596	963	1876	2447	1375	2981	884	523	773	3603	706	854	1646	1577	965	3084	1049	1937	860	910	1735	1652	954	0	0	0	0	1785	879	1424	1266	2882	1007	1641	1693	2477	582	2966
318	2495	881	3418	948	1049	611	0	0	1105	1711	3286	596	963	1875	2448	1375	2980	883	523	773	3603	706	854	1646	1586	966	3092	1051	1937	855	910	1735	1651	954	0	0	0	0	1782	879	1430	1266	2877	1007	1637	1695	2477	586	2970
319	2495	880	3418	948	1049	611	0	0	1105	1711	3286	596	963	1874	2449	1375	2980	883	523	773	3603	706	854	1645	1594	971	3100	1053	1937	850	910	1735	1651	955	0	0	0	0	1780	879	1436	1265	2874	1008	1634	1697	2477	589	2973
320	2495	879	3418	948	1049	611	0	0	1105	1711	3286	596	963	1875	2450	1375	2979	883	523	773	3603	706	854	1645	1600	976	3107	1055	1936	846	910	1735	1651	955	0	0	0	0	1778	879	1444	1264	2871	1008	1629	1699	2477	592	2975
321	2495	878	3418	948	1049	611	0	0	1105	1711	3286	596	963	1876	2450	1375	2979	884	523	773	3603	706	854	1645	1606	980	3114	1058	1935	842	910	1735	1651	955	0	0	0	0	1777	878	1450	1263	2868	1008	1623	1701	2477	595	2977
322	2495	877	3418	948	1048	611	0	0	1105	1711	3286	596	963	1876	2451	1374	2978	886	523	773	3603	706	855	1644	1609	987	3121	1063	1936	838	910	1735	1651	956	0	0	0	0	1776	877	1455	1263	2863	1012	1618	1705	2480	597	2980
323	2495	876	3418	948	1048	611	0	0	1105	1711	3286	596	963	1876	2453	1373	2977	887	523	773	3603	706	855	1644	1614	997	3125	1069	1937	835	910	1735	1652	957	0	0	0	0	1775	875	1460	1262	2860	1011	1612	1709	2483	599	2984
324	2495	875	3418	948	1048	611	0	0	1105	1711	3286	596	963	1877	2455	1372	2976	888	523	773	3603	706	856	1641	1618	1006	3130	1074	1937	833	910	1735	1653	957	0	0	0	0	1774	874	1467	1261	2858	1010	1605	1712	2485	603	2987
325	2495	875	3418	948	1048	611	0	0	1105	1711	3285	596	964	1877	2456	1372	2975	889	523	773	3603	706	857	1640	1626	1013	3135	1079	1938	832	910	1735	1654	957	0	0	0	0	1774	873	1474	1262	2852	1014	1597	1715	2487	607	2992
326	2495	875	3418	948	1048	611	0	0	1105	1711	3285	596	964	1877	2456	1371	2974	890	523	773	3603	706	857	1638	1635	1020	3138	1085	1939	832	910	1735	1655	958	0	0	0	0	1774	872	1481	1264	2847	1017	1590	1719	2488	610	2997
327	2495	875	3418	948	1048	611	0	0	1105	1711	3285	596	964	1877	2457	1371	2973	891	523	773	3603	706	857	1637	1644	1026	3142	1091	1940	833	910	1735	1656	959	0	0	0	0	1774	871	1487	1266	2842	1020	1583	1724	2490	614	3001
328	2495	875	3418	948	1048	611	0	0	1104	1712	3284	596	964	1877	2458	1371	2973	892	523	773	3603	706	858	1636	1651	1035	3146	1098	1941	834	910	1735	1657	960	0	0	0	0	1774	871	1493	1267	2838	1022	1577	1730	2492	618	3005
329	2495	875	3418	948	1049	611	0	0	1104	1712	3283	596	964	1877	2459	1371	2972	893	523	773	3602	706	860	1635	1657	1045	3147	1105	1942	835	910	1735	1658	961	0	0	0	0	1775	871	1499	1269	2834	1024	1570	1737	2494	621	3009
330	2495	875	3418	948	1050	611	0	0	1104	1712	3280	596	964	1877	2460	1369	2971	894	523	773	3602	706	861	1634	1663	1054	3147	1112	1943	835	910	1735	1659	961	0	0	0	0	1776	870	1505	1270	2830	1026	1562	1743	2496	624	3013
331	2494	875	3418	948	1050	611	0	0	1104	1712	3280	596	964	1877	2461	1369	2971	895	523	773	3602	706	862	1632	1674	1061	3148	1119	1944	839	910	1734	1659	961	0	0	0	0	1776	869	1512	1272	2827	1027	1555	1748	2499	627	3017
332	2494	875	3418	948	1050	611	0	0	1104	1712	3277	596	964	1877	2462	1369	2970	896	523	773	3602	706	864	1630	1683	1068	3148	1125	1944	843	910	1734	1659	961	0	0	0	0	1775	868	1518	1273	2825	1028	1548	1753	2501	630	3022
333	2494	875	3418	948	1050	611	0	0	1103	1713	3274	596	964	1877	2463	1369	2969	896	523	773	3602	706	865	1628	1693	1076	3148	1130	1944	847	910	1734	1659	961	0	0	0	0	1772	867	1523	1274	2824	1025	1543	1759	2503	634	3028
334	2494	875	3418	948	1050	611	0	0	1102	1714	3271	596	964	1877	2464	1369	2968	897	523	773	3602	706	866	1627	1703	1084	3147	1134	1944	850	910	1734	1659	961	0	0	0	0	1768	865	1529	1275	2824	1021	1539	1765	2504	636	3034
335	2494	875	3418	948	1050	611	0	0	1101	1715	3268	596	964	1877	2465	1363	2968	897	523	773	3602	706	868	1626	1714	1092	3146	1138	1943	853	910	1733	1659	961	0	0	0	0	1760	864	1534	1276	2824	1017	1536	1769	2505	638	3039
336	2494	875	3418	948	1050	611	0	0	1100	1715	3266	596	964	1877	2466	1362	2968	897	523	773	3602	706	869	1625	1727	1098	3144	1141	1943	856	910	1733	1659	961	0	0	0	0	1753	861	1539	1277	2824	1013	1534	1773	2506	641	3045
337	2494	875	3418	948	1050	611	0	0	1099	1715	3264	597	964	1877	2467	1361	2968	897	523	773	3602	706	870	1625	1740	1103	3146	1143	1943	859	910	1733	1659	960	0	0	0	0	1746	858	1543	1277	2824	1009	1533	1776	2507	645	3051
338	2494	875	3418	948	1050	611	0	0	1098	1715	3262	599	964	1877	2468	1360	2968	897	523	773	3602	706	870	1625	1754	1109	3148	1148	1942	862	910	1733	1659	960	0	0	0	0	1739	854	1546	1277	2824	1005	1532	1779	2508	647	3057
339	2494	875	3418	948	1050	611	0	0	1099	1716	3260	601	964	1877	2469	1359	2968	897	523	773	3602	706	870	1625	1767	1115	3150	1152	1940	866	910	1733	1659	960	0	0	0	0	1735	848	1549	1278	2825	1001	1533	1783	2508	648	3062
340	2494	876	3418	948	1050	611	0	0	1099	1717	3258	603	964	1877	2470	1358	2968	897	523	773	3602	706	871	1625	1780	1120	3152	1154	1938	870	910	1732	1659	960	0	0	0	0	1730	843	1552	1278	2826	998	1533	1786	2509	646	3066
341	2494	877	3418	948	1050	611	0	0	1100	1718	3257	605	964	1877	2471	1357	2967	898	523	773	3602	706	871	1624	1796	1123	3153	1158	1936	873	910	1732	1659	960	0	0	0	0	1725	837	1558	1278	2827	996	1533	1790	2513	647	3069
342	2494	878	3418	948	1050	611	0	0	1101	1719	3256	606	964	1877	2472	1356	2966	899	523	773	3602	706	871	1622	1810	1125	3154	1162	1931	879	910	1732	1659	960	0	0	0	0	1720	834	1564	1278	2828	994	1532	1793	2518	648	3072
343	2494	878	3418	948	1050	611	0	0	1101	1720	3255	606	964	1877	2473	1355	2964	900	523	773	3602	706	871	1621	1825	1130	3155	1165	1925	885	910	1732	1660	960	0	0	0	0	1716	830	1569	1276	2829	990	1530	1797	2522	649	3074
344	2494	879	3418	948	1050	611	0	0	1102	1721	3254	607	964	1878	2474	1354	2962	902	523	773	3602	706	871	1623	1837	1135	3156	1165	1918	892	910	1732	1660	960	0	0	0	0	1712	826	1574	1274	2830	986	1528	1800	2525	650	3076
345	2494	880	3418	948	1050	611	0	0	1103	1722	3253	608	964	1878	2475	1353	2959	903	523	773	3602	706	871	1624	1847	1142	3157	1165	1911	897	910	1732	1661	959	0	0	0	0	1710	822	1579	1272	2831	983	1524	1804	2528	650	3078
346	2494	880	3418	948	1050	611	0	0	1103	1723	3252	608	964	1878	2476	1352	2956	904	523	773	3602	706	871	1625	1861	1150	3157	1164	1903	902	910	1732	1663	958	0	0	0	0	1708	818	1585	1269	2831	980	1520	1810	2530	650	3079
347	2494	881	3418	948	1048	611	0	0	1103	1724	3251	609	964	1878	2472	1334	2954	905	523	773	3602	706	871	1626	1874	1158	3158	1163	1896	907	910	1732	1665	957	0	0	0	0	1706	814	1592	1267	2831	977	1517	1817	2531	650	3081
348	2494	881	3417	948	1047	611	0	0	1103	1725	3249	609	964	1878	2472	1331	2952	907	523	773	3602	706	871	1627	1886	1167	3163	1160	1888	911	910	1732	1666	955	0	0	0	0	1705	808	1598	1265	2831	975	1512	1823	2537	650	3082
349	2494	881	3417	948	1046	611	0	0	1103	1726	3248	610	964	1878	2468	1313	2950	908	523	773	3602	706	871	1627	1898	1175	3168	1157	1879	915	910	1732	1667	953	0	0	0	0	1705	804	1604	1263	2831	973	1507	1829	2542	649	3082
350	2494	882	3417	948	1045	611	0	0	1103	1727	3248	610	964	1878	2464	1297	2949	909	523	773	3602	706	871	1627	1913	1182	3173	1157	1870	919	910	1732	1668	951	0	0	0	0	1705	800	1610	1261	2831	971	1502	1838	2547	646	3082
351	2494	882	3417	948	1044	611	0	0	1104	1727	3246	610	964	1878	2460	1282	2948	910	523	773	3602	706	871	1628	1927	1189	3178	1154	1860	922	910	1732	1669	949	0	0	0	0	1705	797	1618	1258	2831	969	1499	1847	2551	644	3082
352	2494	882	3417	948	1043	611	0	0	1105	1727	3244	610	964	1878	2455	1268	2947	911	523	773	3601	706	871	1628	1940	1199	3182	1154	1850	925	911	1732	1670	947	0	0	0	0	1706	796	1627	1255	2831	967	1496	1854	2554	642	3082
353	2494	882	3417	948	1042	611	0	0	1105	1727	3242	610	964	1878	2450	1255	2946	912	523	773	3601	706	871	1628	1954	1210	3187	1154	1840	929	911	1732	1671	946	0	0	0	0	1704	795	1635	1253	2831	965	1493	1860	2558	639	3082
354	2495	882	3417	948	1041	611	0	0	1105	1727	3240	610	964	1878	2448	1247	2946	916	523	773	3601	706	871	1628	1966	1220	3191	1155	1830	932	911	1732	1672	945	0	0	0	0	1703	795	1643	1252	2831	962	1489	1866	2563	635	3083
355	2495	882	3417	948	1042	611	0	0	1106	1727	3239	610	964	1878	2442	1235	2946	917	523	773	3601	706	871	1628	1979	1228	3195	1156	1819	935	911	1732	1672	944	0	0	0	0	1702	795	1649	1251	2831	960	1486	1869	2568	633	3083
356	2495	882	3417	948	1041	611	0	0	1106	1727	3238	610	964	1878	2437	1224	2947	917	523	773	3601	706	872	1629	1997	1235	3199	1157	1810	937	911	1732	1672	944	0	0	0	0	1702	796	1655	1250	2831	959	1484	1870	2572	632	3083
357	2495	882	3417	948	1042	611	0	0	1106	1727	3237	610	964	1878	2435	1215	2947	917	523	773	3601	706	872	1629	2013	1240	3203	1159	1801	938	911	1732	1672	943	0	0	0	0	1702	797	1661	1250	2831	957	1482	1871	2576	630	3083
358	2495	882	3417	948	1042	611	0	0	1106	1726	3237	610	964	1878	2428	1206	2947	920	523	773	3601	706	873	1629	2026	1246	3207	1161	1792	940	911	1732	1672	941	0	0	0	0	1701	798	1667	1250	2831	955	1481	1871	2580	628	3083
359	2496	882	3417	948	1041	611	0	0	1106	1726	3237	610	964	1878	2421	1198	2947	922	523	773	3602	706	873	1630	2042	1251	3211	1164	1784	941	911	1732	1671	941	0	0	0	0	1700	798	1672	1251	2831	954	1479	1872	2583	626	3082
360	2497	882	3417	948	1040	611	0	0	1106	1726	3237	610	964	1878	2415	1192	2947	924	523	773	3602	706	873	1631	2058	1255	3214	1168	1775	938	912	1732	1670	941	0	0	0	0	1700	798	1677	1252	2830	953	1478	1872	2586	624	3081
361	2498	882	3417	948	1039	611	0	0	1106	1726	3237	610	964	1878	2408	1187	2947	923	523	773	3602	706	873	1631	2073	1259	3217	1173	1768	936	912	1732	1669	941	0	0	0	0	1700	798	1683	1253	2830	952	1477	1870	2589	623	3080
362	2498	881	3417	948	1039	611	0	0	1106	1726	3237	610	964	1878	2400	1185	2947	922	523	773	3603	705	873	1631	2086	1264	3219	1177	1762	934	912	1732	1669	940	0	0	0	0	1700	798	1691	1254	2830	952	1476	1869	2591	622	3080
363	2499	881	3417	948	1039	611	0	0	1106	1726	3237	610	964	1878	2393	1184	2947	922	523	773	3603	705	873	1631	2099	1268	3223	1181	1756	931	912	1732	1668	939	0	0	0	0	1700	798	1698	1255	2828	952	1475	1868	2593	621	3080
364	2499	880	3417	948	1039	612	0	0	1106	1726	3237	610	964	1878	2388	1184	2947	924	523	773	3603	705	873	1631	2109	1273	3226	1185	1747	929	912	1732	1668	938	0	0	0	0	1700	798	1704	1256	2828	953	1475	1867	2595	620	3080
365	2499	880	3417	948	1039	612	0	0	1106	1726	3237	610	964	1878	2383	1185	2947	923	523	773	3603	705	873	1631	2122	1278	3229	1189	1740	926	912	1732	1668	937	0	0	0	0	1701	798	1710	1258	2828	953	1476	1865	2596	619	3079
366	2499	880	3417	948	1039	612	0	0	1106	1726	3237	610	964	1878	2379	1186	2947	924	523	773	3603	705	873	1631	2132	1282	3232	1192	1734	922	912	1732	1667	936	0	0	0	0	1702	798	1715	1262	2828	954	1474	1866	2598	619	3079
367	2499	880	3417	948	1039	612	0	0	1106	1726	3238	610	964	1878	2375	1186	2947	925	523	773	3604	705	873	1631	2143	1287	3235	1197	1729	917	912	1732	1667	934	0	0	0	0	1702	796	1719	1266	2828	956	1476	1862	2605	617	3080
368	2499	880	3417	948	1039	612	0	0	1106	1726	3238	610	964	1878	2371	1186	2947	924	523	773	3604	705	873	1630	2155	1292	3237	1200	1724	910	912	1732	1667	929	0	0	0	0	1702	796	1723	1270	2828	955	1478	1858	2612	618	3082
369	2499	880	3417	948	1039	612	0	0	1107	1726	3238	610	964	1878	2367	1186	2946	923	523	773	3604	705	873	1627	2166	1297	3239	1204	1720	904	912	1732	1667	924	0	0	0	0	1703	794	1726	1273	2826	956	1480	1853	2619	616	3084
370	2499	880	3417	948	1039	612	0	0	1107	1726	3238	610	964	1878	2364	1186	2945	922	523	773	3604	705	873	1626	2175	1304	3237	1208	1716	897	912	1732	1665	919	0	0	0	0	1703	792	1728	1276	2824	957	1481	1849	2626	616	3085
371	2499	880	3417	948	1039	612	0	0	1107	1726	3239	611	964	1878	2361	1185	2945	921	523	773	3605	705	873	1624	2183	1310	3237	1212	1710	890	912	1732	1663	914	0	0	0	0	1702	790	1730	1279	2823	959	1482	1843	2632	617	3086
372	2499	880	3417	948	1039	612	0	0	1107	1726	3239	611	964	1878	2360	1183	2945	920	523	773	3605	705	873	1622	2189	1317	3239	1215	1705	884	912	1732	1660	910	0	0	0	0	1702	789	1732	1281	2825	961	1483	1838	2637	617	3087
373	2499	880	3417	948	1039	612	0	0	1107	1726	3239	612	964	1878	2358	1181	2945	919	523	773	3605	705	874	1622	2193	1323	3240	1218	1702	879	912	1732	1656	907	0	0	0	0	1702	788	1733	1283	2826	962	1484	1833	2643	617	3088
374	2499	879	3417	948	1039	612	0	0	1107	1726	3239	613	964	1878	2354	1178	2945	919	523	773	3605	705	875	1623	2196	1328	3241	1220	1700	875	912	1732	1653	904	0	0	0	0	1701	787	1734	1285	2827	964	1485	1828	2650	617	3089
375	2499	879	3417	948	1039	612	0	0	1107	1726	3239	613	964	1878	2350	1175	2945	919	523	773	3605	705	876	1624	2198	1332	3242	1222	1700	873	912	1732	1650	901	0	0	0	0	1699	787	1735	1286	2828	964	1486	1826	2657	616	3090
376	2499	878	3417	948	1039	612	0	0	1107	1726	3239	613	964	1878	2346	1172	2945	920	523	773	3605	705	877	1622	2199	1335	3243	1222	1700	872	912	1732	1646	898	0	0	0	0	1697	787	1738	1287	2829	965	1487	1823	2662	616	3091
377	2499	878	3410	946	1039	612	0	0	1107	1726	3239	614	963	1878	2342	1169	2944	921	523	773	3605	705	878	1620	2199	1336	3242	1222	1701	870	912	1732	1642	895	0	0	0	0	1695	788	1742	1287	2832	967	1488	1819	2666	615	3092
378	2499	878	3404	945	1039	612	0	0	1107	1726	3239	616	963	1878	2346	1170	2943	923	523	773	3605	705	879	1618	2198	1337	3241	1222	1702	869	912	1732	1637	892	0	0	0	0	1693	789	1745	1287	2834	968	1489	1816	2669	616	3093
379	2499	877	3403	945	1039	612	0	0	1107	1726	3239	618	961	1878	2350	1170	2943	924	523	773	3605	705	880	1616	2196	1337	3242	1224	1702	868	912	1732	1632	889	0	0	0	0	1693	791	1748	1286	2835	969	1489	1814	2671	617	3094
380	2498	876	3402	945	1039	612	0	0	1107	1726	3239	620	960	1877	2353	1171	2943	924	523	773	3605	705	882	1614	2194	1337	3244	1222	1703	868	912	1732	1628	886	0	0	0	0	1691	793	1750	1285	2835	970	1490	1812	2673	617	3095
381	2498	875	3401	945	1039	612	0	0	1107	1726	3239	621	959	1877	2356	1171	2940	925	523	773	3605	705	883	1613	2192	1336	3246	1220	1704	869	912	1732	1623	883	0	0	0	0	1686	796	1752	1284	2835	971	1490	1809	2675	617	3096
382	2498	874	3400	945	1039	612	0	0	1107	1726	3239	622	958	1876	2359	1171	2939	925	523	773	3605	705	885	1613	2190	1335	3248	1217	1706	869	912	1732	1618	880	0	0	0	0	1681	798	1755	1283	2836	971	1492	1807	2676	617	3097
383	2498	873	3399	945	1039	612	0	0	1107	1726	3239	623	957	1875	2360	1172	2937	924	523	773	3605	705	886	1613	2191	1333	3250	1215	1706	868	912	1732	1613	877	0	0	0	0	1675	800	1759	1282	2837	971	1493	1805	2678	618	3098
384	2498	872	3398	945	1039	612	0	0	1107	1726	3239	624	956	1874	2360	1172	2935	923	523	773	3605	705	888	1612	2194	1331	3251	1212	1705	867	912	1732	1608	874	0	0	0	0	1669	800	1763	1281	2838	972	1494	1803	2681	619	3099
385	2498	871	3397	945	1039	612	0	0	1107	1726	3239	625	955	1875	2360	1171	2936	923	523	773	3605	705	889	1611	2196	1329	3252	1210	1706	865	912	1732	1604	870	0	0	0	0	1664	801	1769	1280	2839	972	1494	1802	2684	619	3102
386	2498	870	3396	945	1039	612	0	0	1107	1726	3239	629	955	1876	2359	1169	2937	924	523	773	3605	705	890	1610	2199	1326	3252	1208	1706	864	912	1732	1601	867	0	0	0	0	1659	802	1775	1277	2840	973	1494	1801	2687	620	3105
387	2498	870	3395	945	1039	612	0	0	1107	1726	3239	632	955	1876	2357	1167	2938	924	522	773	3605	705	892	1609	2203	1324	3251	1206	1706	862	912	1732	1598	864	0	0	0	0	1656	803	1781	1275	2842	973	1496	1800	2690	621	3109
388	2498	870	3394	945	1039	612	0	0	1107	1726	3238	635	955	1876	2354	1164	2939	926	522	773	3605	705	894	1608	2207	1322	3251	1203	1706	861	912	1732	1594	862	0	0	0	0	1653	803	1787	1272	2844	973	1498	1801	2692	622	3112
389	2498	872	3393	945	1039	611	0	0	1107	1726	3238	637	955	1875	2350	1161	2942	928	522	773	3605	705	896	1608	2213	1321	3250	1200	1705	858	912	1732	1592	861	0	0	0	0	1651	803	1791	1269	2845	973	1500	1801	2694	622	3115
390	2498	876	3392	945	1039	611	0	0	1107	1726	3238	639	955	1874	2346	1158	2944	930	522	773	3605	705	900	1611	2220	1319	3249	1196	1703	858	912	1733	1590	861	0	0	0	0	1650	803	1796	1266	2846	973	1501	1800	2696	623	3118
391	2498	879	3391	945	1039	610	0	0	1107	1726	3238	639	955	1874	2341	1155	2946	931	522	773	3605	705	904	1614	2227	1315	3248	1192	1702	858	912	1733	1588	861	0	0	0	0	1649	803	1800	1264	2846	973	1503	1799	2697	623	3120
392	2498	882	3390	945	1039	610	0	0	1107	1726	3238	640	955	1874	2339	1153	2949	933	522	773	3605	705	908	1614	2238	1313	3247	1189	1699	858	912	1733	1586	861	0	0	0	0	1649	803	1803	1262	2846	973	1505	1797	2698	623	3121
393	2497	883	3391	945	1039	610	0	0	1107	1726	3237	641	955	1874	2331	1151	2951	935	522	773	3605	705	911	1613	2248	1311	3246	1186	1698	857	912	1733	1584	861	0	0	0	0	1649	803	1806	1260	2846	972	1508	1795	2700	624	3122
394	2497	886	3390	945	1039	610	0	0	1107	1726	3236	642	955	1874	2323	1150	2953	936	522	773	3605	705	914	1615	2257	1309	3245	1184	1698	855	912	1733	1584	861	0	0	0	0	1649	803	1810	1258	2847	971	1510	1792	2702	624	3123
395	2497	886	3389	945	1039	610	0	0	1107	1726	3234	642	955	1874	2316	1149	2955	937	522	773	3605	705	919	1615	2269	1308	3244	1182	1695	855	912	1733	1583	862	0	0	0	0	1649	802	1815	1256	2848	971	1511	1790	2704	624	3124
396	2497	888	3390	945	1039	610	0	0	1107	1726	3233	642	955	1873	2308	1146	2957	938	522	773	3605	705	923	1617	2281	1307	3243	1180	1692	855	912	1733	1582	862	0	0	0	0	1649	801	1822	1254	2849	969	1512	1787	2706	625	3125
397	2497	888	3391	945	1039	610	0	0	1107	1726	3232	642	955	1873	2299	1145	2958	939	522	773	3605	705	927	1616	2293	1307	3242	1179	1688	856	912	1733	1581	862	0	0	0	0	1649	799	1829	1252	2849	969	1512	1783	2710	626	3125
398	2497	890	3393	945	1039	610	0	0	1107	1726	3231	642	955	1872	2291	1143	2959	941	522	773	3605	705	930	1614	2305	1308	3241	1178	1685	857	912	1733	1580	862	0	0	0	0	1650	797	1838	1250	2849	968	1512	1780	2713	627	3125
399	2497	890	3394	945	1039	610	0	0	1107	1726	3230	642	955	1872	2282	1142	2959	942	522	773	3605	706	932	1612	2315	1310	3240	1176	1682	857	912	1733	1580	862	0	0	0	0	1650	797	1846	1248	2849	967	1511	1778	2718	628	3125
400	2497	890	3395	945	1039	610	0	0	1107	1726	3230	642	955	1873	2273	1142	2959	943	522	773	3605	706	934	1610	2323	1313	3239	1174	1680	858	912	1733	1583	862	0	0	0	0	1651	797	1853	1246	2850	965	1509	1774	2724	629	3125
401	2497	890	3396	944	1039	610	0	0	1107	1726	3230	642	955	1874	2264	1143	2960	944	522	773	3605	706	936	1609	2330	1318	3239	1172	1678	858	912	1733	1584	863	0	0	0	0	1652	796	1860	1245	2851	961	1505	1770	2730	631	3124
402	2498	890	3397	944	1039	610	0	0	1107	1726	3229	642	955	1874	2256	1143	2961	944	522	773	3605	706	937	1608	2335	1323	3239	1170	1677	859	912	1733	1585	864	0	0	0	0	1653	795	1867	1244	2852	957	1502	1766	2735	633	3123
403	2498	889	3397	944	1039	610	0	0	1107	1726	3228	642	955	1875	2249	1144	2962	943	522	773	3605	706	938	1606	2339	1328	3239	1169	1675	860	912	1733	1586	864	0	0	0	0	1654	794	1873	1243	2852	953	1500	1762	2739	635	3123
404	2498	889	3397	944	1039	610	0	0	1107	1726	3227	642	955	1874	2243	1145	2962	943	522	773	3605	706	938	1604	2343	1334	3239	1167	1674	860	912	1733	1587	865	0	0	0	0	1655	793	1879	1242	2851	950	1498	1759	2743	637	3122
405	2498	888	3398	944	1039	610	0	0	1107	1726	3226	642	955	1874	2239	1146	2962	942	522	773	3605	706	938	1602	2346	1340	3240	1166	1672	861	912	1733	1587	866	0	0	0	0	1656	792	1886	1241	2850	946	1496	1754	2746	638	3122
406	2499	888	3399	944	1039	610	0	0	1107	1726	3225	642	955	1874	2236	1147	2962	942	522	773	3605	706	938	1601	2349	1345	3241	1165	1671	862	912	1733	1587	867	0	0	0	0	1657	791	1894	1241	2849	942	1494	1749	2748	639	3122
407	2499	888	3399	944	1039	610	0	0	1107	1726	3224	642	955	1875	2233	1148	2962	941	522	773	3605	706	938	1600	2357	1349	3243	1167	1671	862	911	1733	1587	868	0	0	0	0	1657	791	1901	1241	2847	935	1491	1744	2750	639	3123
408	2499	888	3399	944	1039	610	0	0	1107	1726	3223	642	955	1876	2231	1149	2962	941	522	773	3605	706	939	1599	2367	1352	3243	1169	1671	862	911	1733	1588	869	0	0	0	0	1657	791	1907	1241	2845	928	1488	1739	2752	639	3123
409	2499	887	3399	944	1039	610	0	0	1107	1726	3221	643	956	1876	2230	1149	2962	940	522	773	3605	706	939	1598	2375	1354	3243	1171	1672	863	911	1733	1589	871	0	0	0	0	1656	791	1912	1241	2839	922	1481	1735	2755	640	3123
410	2499	886	3399	944	1039	610	0	0	1107	1726	3219	643	956	1877	2230	1150	2962	939	522	773	3604	706	938	1597	2383	1356	3244	1171	1672	864	911	1733	1590	872	0	0	0	0	1656	790	1918	1243	2833	917	1474	1731	2759	641	3122
411	2500	885	3399	944	1039	610	0	0	1107	1726	3217	643	956	1878	2231	1151	2961	939	522	773	3604	706	938	1596	2390	1358	3245	1170	1673	865	911	1733	1592	874	0	0	0	0	1656	790	1924	1245	2828	913	1468	1726	2763	644	3122
412	2500	884	3399	944	1039	610	0	0	1107	1726	3216	643	956	1878	2232	1152	2962	939	522	773	3604	706	938	1595	2396	1361	3245	1169	1673	866	911	1733	1594	876	0	0	0	0	1656	790	1929	1248	2822	908	1464	1721	2769	646	3122
413	2501	883	3399	944	1039	610	0	0	1107	1726	3215	643	956	1878	2233	1154	2962	938	522	773	3604	706	938	1594	2402	1363	3245	1168	1673	867	911	1733	1596	878	0	0	0	0	1656	790	1933	1250	2818	903	1460	1716	2776	648	3122
414	2501	883	3399	944	1039	610	0	0	1107	1726	3214	643	956	1878	2235	1156	2961	937	522	773	3604	706	938	1591	2408	1365	3245	1167	1672	868	911	1733	1598	880	0	0	0	0	1656	790	1937	1252	2816	898	1456	1712	2781	649	3123
415	2501	883	3399	944	1039	610	0	0	1107	1726	3213	643	956	1878	2236	1158	2961	936	522	773	3604	706	937	1588	2413	1368	3245	1166	1672	869	911	1734	1599	882	0	0	0	0	1656	791	1940	1254	2814	894	1454	1709	2785	651	3124
416	2502	883	3399	944	1039	610	0	0	1107	1726	3211	643	956	1878	2238	1160	2961	935	522	773	3604	706	935	1584	2423	1369	3245	1165	1671	870	911	1734	1600	884	0	0	0	0	1656	792	1942	1256	2812	889	1450	1705	2789	653	3125
417	2502	883	3399	944	1039	610	0	0	1107	1726	3210	642	956	1878	2240	1162	2961	934	522	773	3604	706	933	1580	2432	1369	3245	1164	1671	871	911	1734	1601	885	0	0	0	0	1657	793	1944	1259	2810	885	1447	1702	2792	656	3127
418	2502	882	3399	944	1039	610	0	0	1107	1726	3208	641	956	1878	2242	1164	2961	933	522	773	3604	706	932	1578	2441	1372	3245	1167	1669	872	911	1734	1602	886	0	0	0	0	1658	794	1948	1261	2809	880	1445	1699	2795	660	3128
419	2502	881	3399	944	1039	610	0	0	1107	1726	3206	640	957	1878	2243	1165	2961	932	523	773	3604	706	932	1578	2449	1376	3246	1170	1668	873	911	1734	1603	887	0	0	0	0	1659	795	1952	1263	2807	874	1442	1696	2798	666	3130
420	2502	880	3399	944	1041	610	0	0	1107	1726	3204	639	958	1878	2244	1166	2960	932	523	773	3603	706	932	1578	2458	1379	3246	1172	1666	875	911	1734	1605	887	0	0	0	0	1660	797	1956	1266	2805	866	1440	1693	2800	670	3132
421	2502	878	3399	944	1043	610	0	0	1107	1726	3202	639	959	1878	2245	1167	2959	932	523	773	3603	706	931	1575	2470	1383	3246	1174	1665	877	911	1734	1607	887	0	0	0	0	1661	799	1959	1270	2805	859	1438	1690	2803	673	3134
422	2502	877	3399	944	1045	610	0	0	1107	1726	3200	639	960	1877	2246	1167	2959	931	523	773	3603	706	930	1572	2482	1387	3246	1176	1665	879	911	1734	1608	887	0	0	0	0	1661	801	1962	1273	2805	853	1436	1688	2805	676	3136
423	2502	876	3401	944	1044	610	0	0	1107	1726	3196	639	961	1877	2247	1167	2958	930	523	773	3603	706	930	1572	2494	1389	3246	1178	1664	880	911	1735	1608	887	0	0	0	0	1660	803	1965	1277	2805	847	1433	1687	2806	680	3139
424	2502	876	3401	944	1043	610	0	0	1107	1726	3192	639	962	1877	2247	1168	2957	929	524	773	3603	706	930	1572	2505	1392	3246	1179	1663	881	911	1735	1609	887	0	0	0	0	1660	805	1967	1281	2803	843	1430	1685	2807	684	3140
425	2501	876	3403	944	1043	610	0	0	1107	1726	3188	639	963	1877	2246	1172	2956	929	524	773	3603	706	929	1572	2515	1394	3244	1180	1660	882	911	1735	1609	887	0	0	0	0	1660	807	1969	1284	2801	840	1428	1683	2808	686	3142
426	2501	876	3404	944	1042	610	0	0	1107	1726	3185	639	963	1877	2244	1177	2955	929	524	773	3603	706	928	1572	2526	1396	3242	1181	1658	883	910	1735	1609	886	0	0	0	0	1660	808	1971	1286	2800	837	1428	1681	2808	687	3144
427	2501	875	3405	944	1042	610	0	0	1108	1726	3182	638	963	1877	2243	1182	2955	929	524	773	3603	706	928	1572	2535	1399	3242	1182	1656	883	910	1735	1610	886	0	0	0	0	1660	809	1972	1287	2799	834	1428	1680	2810	689	3146
428	2501	873	3406	944	1042	610	0	0	1108	1726	3179	636	963	1877	2241	1187	2955	929	524	773	3603	706	928	1572	2548	1398	3240	1183	1654	883	910	1735	1611	886	0	0	0	0	1660	810	1974	1288	2798	832	1428	1679	2813	690	3148
429	2502	871	3406	944	1041	610	0	0	1108	1726	3177	633	963	1877	2238	1192	2955	930	524	773	3603	706	927	1570	2561	1396	3239	1181	1653	884	910	1735	1612	888	0	0	0	0	1660	811	1975	1289	2799	831	1428	1678	2816	691	3149
430	2503	870	3406	944	1041	610	0	0	1108	1726	3176	631	963	1877	2235	1196	2955	930	524	773	3603	706	927	1568	2574	1394	3238	1181	1652	885	910	1735	1613	890	0	0	0	0	1659	811	1976	1289	2800	829	1427	1678	2818	692	3150
431	2503	868	3406	944	1041	610	0	0	1108	1726	3175	629	963	1877	2232	1200	2956	930	524	773	3603	706	928	1567	2586	1393	3237	1181	1651	885	910	1735	1613	892	0	0	0	0	1659	812	1977	1289	2802	827	1427	1678	2820	693	3151
432	2503	866	3407	944	1041	610	0	0	1108	1726	3174	628	963	1877	2229	1204	2957	931	524	773	3603	706	929	1566	2598	1392	3237	1181	1650	885	910	1735	1613	893	0	0	0	0	1658	813	1980	1289	2803	826	1427	1678	2821	693	3152
433	2504	865	3408	944	1041	610	0	0	1108	1726	3174	627	963	1877	2228	1207	2958	932	524	773	3603	706	929	1565	2610	1390	3236	1179	1649	886	910	1735	1613	895	0	0	0	0	1657	814	1983	1289	2804	825	1427	1678	2824	692	3153
434	2504	864	3409	944	1041	610	0	0	1108	1726	3174	626	963	1877	2225	1210	2960	933	524	773	3603	706	929	1565	2621	1388	3234	1177	1648	887	910	1735	1613	897	0	0	0	0	1656	814	1987	1289	2805	824	1428	1679	2825	690	3154
435	2504	863	3410	944	1040	610	0	0	1108	1726	3174	625	963	1877	2221	1213	2962	935	524	773	3603	706	930	1566	2631	1386	3232	1176	1647	886	910	1735	1613	899	0	0	0	0	1655	814	1991	1288	2806	824	1428	1680	2828	688	3155
436	2504	862	3411	944	1040	610	0	0	1108	1726	3174	625	963	1877	2217	1216	2964	937	524	773	3603	706	931	1566	2640	1384	3230	1175	1647	886	910	1735	1611	901	0	0	0	0	1655	814	1995	1286	2807	824	1429	1679	2831	687	3154
437	2503	861	3412	944	1040	610	0	0	1108	1726	3174	625	962	1876	2215	1219	2965	939	524	773	3603	706	932	1566	2651	1384	3226	1174	1647	888	910	1735	1609	904	0	0	0	0	1655	814	1998	1285	2807	825	1429	1678	2834	685	3152
438	2503	861	3413	944	1040	610	0	0	1108	1726	3174	625	961	1875	2213	1222	2964	940	524	773	3603	706	932	1567	2662	1382	3224	1173	1647	888	910	1734	1606	907	0	0	0	0	1655	814	2002	1285	2808	827	1428	1677	2838	682	3150
439	2502	862	3414	944	1040	610	0	0	1108	1726	3174	625	960	1874	2207	1226	2964	941	524	773	3603	706	933	1568	2671	1381	3223	1172	1647	887	910	1734	1603	909	0	0	0	0	1655	813	2007	1285	2809	828	1423	1677	2841	679	3148
440	2502	862	3412	944	1040	610	0	0	1108	1725	3174	625	959	1874	2201	1229	2964	941	524	773	3603	706	933	1569	2680	1383	3220	1173	1647	887	910	1734	1601	910	0	0	0	0	1655	813	2014	1285	2811	828	1419	1677	2844	678	3146
441	2501	862	3411	944	1040	610	0	0	1108	1724	3175	625	958	1873	2195	1234	2964	941	524	773	3603	706	933	1570	2690	1383	3216	1174	1647	886	910	1734	1598	911	0	0	0	0	1655	813	2023	1283	2812	829	1416	1676	2849	676	3143
442	2500	863	3410	944	1040	610	0	0	1108	1724	3175	625	957	1872	2192	1237	2963	941	524	773	3603	706	933	1571	2699	1383	3212	1175	1647	886	910	1734	1596	912	0	0	0	0	1655	813	2031	1282	2814	830	1413	1674	2856	674	3141
443	2500	864	3409	944	1040	610	0	0	1108	1724	3175	626	957	1872	2185	1242	2963	941	524	773	3603	706	933	1572	2706	1383	3207	1177	1648	886	910	1734	1594	913	0	0	0	0	1655	813	2039	1280	2816	831	1410	1672	2864	671	3139
444	2500	864	3408	944	1040	610	0	0	1108	1724	3175	627	957	1872	2178	1249	2963	940	524	773	3603	706	933	1573	2712	1384	3202	1179	1649	885	910	1734	1591	912	0	0	0	0	1655	812	2049	1279	2817	832	1407	1670	2876	669	3137
445	2500	865	3407	944	1040	610	0	0	1108	1724	3175	627	957	1872	2171	1254	2963	940	524	773	3603	706	933	1573	2715	1385	3198	1182	1649	883	910	1734	1589	912	0	0	0	0	1655	811	2056	1279	2820	833	1403	1667	2887	667	3136
446	2500	866	3406	944	1040	610	0	0	1108	1724	3175	628	956	1872	2164	1259	2964	940	524	773	3603	706	931	1573	2717	1386	3194	1185	1649	881	910	1734	1588	912	0	0	0	0	1655	810	2062	1279	2824	833	1394	1664	2898	666	3137
447	2500	868	3406	944	1040	610	0	0	1108	1724	3175	629	956	1872	2156	1263	2966	940	524	773	3603	706	930	1574	2718	1386	3190	1188	1649	879	910	1733	1587	913	0	0	0	0	1655	810	2067	1279	2827	834	1386	1663	2908	666	3137
448	2499	871	3406	944	1040	610	0	0	1108	1724	3176	629	956	1872	2149	1266	2968	941	524	773	3603	706	930	1575	2719	1386	3187	1190	1649	877	910	1732	1586	915	0	0	0	0	1655	810	2071	1279	2830	835	1378	1663	2915	666	3137
449	2499	873	3406	944	1040	610	0	0	1108	1724	3177	629	956	1872	2145	1272	2971	941	524	773	3603	706	930	1576	2721	1386	3185	1192	1649	876	911	1731	1585	919	0	0	0	0	1655	810	2074	1279	2831	836	1372	1663	2922	666	3138
450	2499	875	3406	944	1040	610	0	0	1108	1724	3178	629	956	1872	2142	1277	2974	940	524	773	3602	706	930	1580	2727	1386	3182	1194	1649	875	912	1731	1582	922	0	0	0	0	1655	810	2076	1279	2836	837	1366	1663	2929	667	3138
451	2499	877	3406	944	1039	610	0	0	1108	1724	3178	629	956	1872	2140	1280	2976	939	524	773	3602	706	929	1584	2730	1384	3179	1199	1648	875	912	1731	1580	925	0	0	0	0	1655	810	2077	1279	2841	838	1361	1664	2934	668	3139
452	2499	878	3406	944	1039	610	0	0	1108	1724	3178	629	956	1872	2136	1281	2977	939	524	773	3601	706	928	1588	2733	1383	3176	1205	1645	875	912	1731	1577	927	0	0	0	0	1655	810	2077	1279	2846	839	1353	1665	2941	670	3139
453	2499	879	3406	944	1039	610	0	0	1108	1724	3177	629	956	1872	2133	1281	2978	939	524	773	3601	706	927	1591	2737	1382	3173	1210	1644	874	912	1731	1573	932	0	0	0	0	1655	810	2078	1279	2851	839	1346	1666	2947	672	3139
454	2499	880	3406	944	1039	610	0	0	1108	1724	3177	629	956	1872	2131	1280	2980	938	524	773	3601	706	926	1593	2741	1378	3170	1212	1640	874	912	1732	1569	937	0	0	0	0	1655	810	2078	1279	2855	839	1340	1667	2953	675	3138
455	2499	881	3406	944	1039	610	0	0	1108	1724	3177	629	956	1872	2129	1279	2981	938	524	773	3601	706	926	1595	2745	1374	3167	1214	1636	873	912	1733	1564	941	0	0	0	0	1655	810	2079	1279	2861	839	1332	1668	2958	678	3139
456	2499	881	3406	944	1039	610	0	0	1109	1724	3177	629	956	1872	2127	1278	2983	938	524	773	3601	706	926	1597	2750	1373	3165	1222	1632	872	912	1733	1560	945	0	0	0	0	1655	810	2079	1279	2866	841	1324	1670	2962	680	3140
457	2499	881	3406	944	1039	610	0	0	1109	1724	3177	629	956	1872	2126	1278	2984	938	524	773	3601	706	926	1599	2755	1372	3164	1231	1628	870	912	1734	1554	948	0	0	0	0	1655	809	2078	1279	2870	843	1317	1673	2965	682	3141
458	2499	881	3406	944	1039	610	0	0	1110	1724	3177	629	956	1872	2125	1277	2988	938	524	773	3601	706	927	1600	2763	1368	3163	1239	1624	869	912	1735	1550	951	0	0	0	0	1655	808	2078	1279	2876	844	1307	1678	2967	685	3140
459	2499	880	3406	944	1039	610	0	0	1110	1724	3177	629	956	1872	2123	1276	2992	938	524	773	3601	706	930	1601	2772	1364	3162	1247	1620	867	912	1735	1547	953	0	0	0	0	1655	807	2078	1279	2881	845	1297	1682	2969	689	3139
460	2499	879	3406	944	1039	610	0	0	1110	1724	3177	629	956	1872	2121	1275	2997	938	524	773	3601	706	933	1602	2782	1360	3161	1254	1617	865	912	1735	1544	955	0	0	0	0	1654	807	2077	1279	2885	845	1288	1687	2969	693	3138
461	2499	879	3406	944	1039	610	0	0	1110	1724	3176	630	956	1872	2120	1275	3001	937	524	773	3601	706	936	1603	2791	1356	3160	1262	1613	863	912	1736	1542	956	0	0	0	0	1653	807	2076	1279	2889	845	1279	1691	2969	696	3137
462	2499	878	3406	944	1039	610	0	0	1110	1724	3176	630	956	1873	2120	1275	3005	936	524	773	3601	706	938	1604	2803	1354	3160	1269	1610	860	912	1736	1540	957	0	0	0	0	1655	807	2075	1279	2892	845	1271	1696	2969	697	3136
463	2499	877	3406	944	1041	610	0	0	1110	1724	3176	630	956	1873	2121	1276	3009	936	524	773	3601	706	940	1606	2815	1351	3158	1273	1606	857	912	1736	1538	957	0	0	0	0	1656	807	2074	1278	2897	846	1264	1698	2968	698	3136
464	2499	876	3406	944	1043	610	0	0	1110	1724	3176	630	956	1873	2121	1277	3012	936	524	773	3600	706	945	1607	2823	1349	3158	1275	1603	852	912	1736	1535	958	0	0	0	0	1657	807	2073	1278	2903	848	1257	1704	2967	701	3135
465	2499	876	3406	944	1044	610	0	0	1110	1724	3176	631	956	1873	2121	1278	3014	936	524	773	3600	706	950	1608	2835	1346	3159	1277	1600	847	912	1736	1532	958	0	0	0	0	1657	807	2072	1277	2910	849	1252	1710	2966	703	3134
466	2499	876	3406	944	1045	610	0	0	1110	1724	3176	631	956	1873	2121	1284	3016	936	524	773	3600	706	954	1609	2846	1343	3160	1279	1598	843	912	1736	1529	958	0	0	0	0	1657	807	2071	1276	2920	850	1247	1715	2965	703	3134
467	2499	875	3406	944	1044	610	0	0	1110	1724	3176	632	957	1874	2121	1289	3017	937	524	773	3600	706	958	1609	2860	1341	3161	1279	1596	839	912	1736	1527	958	0	0	0	0	1657	807	2070	1274	2928	851	1242	1719	2964	704	3135
468	2499	874	3406	944	1043	610	0	0	1110	1724	3176	632	958	1875	2119	1293	3018	939	524	773	3600	706	959	1608	2873	1339	3163	1278	1592	834	912	1736	1525	957	0	0	0	0	1658	807	2070	1272	2935	854	1236	1722	2963	705	3137
469	2499	873	3406	944	1042	610	0	0	1110	1724	3176	634	959	1876	2116	1296	3019	941	524	773	3600	706	960	1608	2884	1339	3165	1277	1585	829	912	1736	1524	956	0	0	0	0	1659	807	2070	1270	2942	857	1231	1725	2963	707	3138
470	2499	872	3406	944	1041	610	0	0	1110	1724	3176	635	960	1877	2113	1300	3021	942	524	773	3600	706	963	1609	2898	1338	3168	1276	1580	822	912	1736	1524	955	0	0	0	0	1659	807	2069	1268	2948	859	1225	1728	2962	709	3140
471	2499	871	3406	944	1041	610	0	0	1110	1724	3176	636	961	1878	2110	1305	3024	946	524	773	3600	706	965	1609	2911	1337	3170	1276	1574	816	912	1736	1523	956	0	0	0	0	1659	807	2068	1266	2952	860	1220	1731	2962	710	3142
472	2499	870	3406	944	1041	610	0	0	1110	1724	3176	637	962	1878	2106	1310	3027	949	524	773	3600	706	971	1609	2923	1338	3172	1275	1569	809	912	1736	1522	957	0	0	0	0	1658	807	2068	1263	2955	860	1214	1734	2963	711	3143
473	2499	869	3406	944	1041	610	0	0	1110	1724	3175	638	963	1878	2103	1315	3030	950	524	773	3600	706	978	1612	2936	1339	3173	1273	1564	801	912	1736	1522	958	0	0	0	0	1658	807	2068	1260	2957	860	1208	1737	2963	711	3144
474	2499	869	3406	944	1041	610	0	0	1110	1724	3174	638	964	1878	2100	1318	3033	952	524	773	3600	706	985	1612	2948	1341	3174	1271	1557	795	912	1736	1522	958	0	0	0	0	1658	807	2069	1258	2959	862	1205	1738	2964	712	3145
475	2499	869	3406	944	1042	610	0	0	1110	1724	3173	638	964	1878	2098	1320	3036	954	524	773	3600	706	992	1614	2958	1343	3174	1269	1552	789	912	1736	1522	958	0	0	0	0	1658	807	2072	1256	2960	866	1199	1741	2964	713	3145
476	2499	869	3406	944	1043	610	0	0	1110	1724	3173	638	964	1878	2091	1321	3039	956	524	773	3600	706	998	1614	2965	1346	3173	1266	1548	785	912	1736	1523	959	0	0	0	0	1657	807	2074	1253	2962	868	1195	1742	2965	713	3143
477	2499	869	3406	944	1044	610	0	0	1110	1724	3173	637	964	1878	2085	1321	3040	958	524	773	3600	706	1003	1615	2970	1353	3173	1263	1544	781	912	1735	1523	960	0	0	0	0	1657	807	2076	1250	2965	870	1191	1743	2967	714	3142
478	2499	869	3406	944	1045	610	0	0	1110	1724	3172	636	964	1878	2079	1320	3042	960	524	773	3600	706	1008	1615	2973	1361	3173	1260	1539	778	912	1735	1524	960	0	0	0	0	1656	807	2077	1246	2967	872	1187	1744	2969	715	3140
479	2499	868	3406	944	1046	610	0	0	1110	1724	3172	636	964	1878	2070	1319	3043	961	524	773	3600	707	1014	1616	2975	1368	3172	1254	1534	777	912	1734	1524	960	0	0	0	0	1655	808	2079	1241	2969	874	1182	1745	2971	715	3139
480	2498	868	3406	944	1045	610	0	0	1110	1724	3171	635	964	1878	2063	1318	3047	963	524	773	3600	707	1020	1616	2977	1374	3169	1251	1531	776	912	1733	1524	960	0	0	0	0	1656	808	2085	1236	2970	876	1177	1745	2971	714	3138
481	2498	868	3406	944	1044	610	0	0	1110	1724	3170	634	964	1878	2058	1316	3051	964	524	773	3600	707	1027	1617	2977	1379	3169	1246	1529	773	912	1733	1524	960	0	0	0	0	1656	808	2089	1231	2970	878	1173	1746	2971	713	3137
482	2497	868	3406	944	1043	610	0	0	1110	1724	3169	633	964	1878	2051	1312	3054	964	524	773	3600	707	1034	1619	2977	1381	3169	1243	1523	772	912	1732	1523	960	0	0	0	0	1657	809	2093	1226	2970	880	1170	1746	2971	712	3137
483	2497	868	3406	944	1042	610	0	0	1110	1724	3167	633	964	1878	2045	1308	3056	964	524	773	3600	708	1041	1619	2976	1382	3166	1240	1517	771	912	1731	1522	960	0	0	0	0	1658	809	2100	1222	2971	882	1167	1746	2973	711	3137
484	2497	868	3406	944	1041	610	0	0	1110	1724	3164	633	964	1878	2038	1304	3058	964	524	773	3600	708	1046	1621	2976	1382	3166	1237	1512	769	913	1731	1521	960	0	0	0	0	1658	809	2108	1218	2971	883	1164	1745	2974	710	3137
485	2497	868	3406	944	1041	610	0	0	1110	1724	3163	633	964	1878	2032	1300	3060	964	524	773	3601	708	1050	1623	2974	1379	3166	1233	1507	767	913	1731	1520	960	0	0	0	0	1658	809	2116	1215	2971	885	1162	1744	2975	709	3137
486	2497	868	3406	944	1041	610	0	0	1110	1724	3161	633	964	1878	2026	1298	3062	963	524	773	3602	708	1054	1626	2972	1376	3164	1229	1503	765	913	1731	1515	960	0	0	0	0	1658	809	2124	1210	2970	887	1160	1744	2976	708	3137
487	2497	868	3406	944	1041	610	0	0	1110	1724	3159	632	964	1878	2020	1296	3063	963	524	773	3602	708	1060	1628	2969	1372	3162	1225	1499	765	913	1731	1511	960	0	0	0	0	1658	809	2130	1205	2969	888	1159	1745	2977	705	3137
488	2497	868	3406	944	1040	610	0	0	1110	1724	3157	631	964	1878	2014	1294	3064	963	524	773	3602	708	1065	1629	2966	1368	3163	1221	1495	766	913	1731	1507	958	0	0	0	0	1658	809	2138	1200	2969	889	1158	1745	2978	702	3138
489	2497	868	3406	944	1040	610	0	0	1110	1724	3155	630	964	1878	2008	1291	3064	962	524	773	3602	708	1071	1629	2961	1363	3164	1216	1491	767	913	1731	1504	956	0	0	0	0	1657	809	2145	1195	2968	890	1157	1747	2979	699	3138
490	2496	868	3403	944	1040	610	0	0	1110	1724	3153	629	964	1878	2005	1285	3064	962	524	773	3602	708	1075	1629	2956	1358	3165	1209	1489	767	913	1730	1500	956	0	0	0	0	1657	809	2152	1190	2967	891	1158	1749	2979	696	3138
491	2498	869	3401	944	1040	610	0	0	1110	1724	3151	628	964	1878	2001	1279	3064	962	524	773	3602	708	1080	1629	2952	1351	3166	1203	1488	767	912	1730	1496	956	0	0	0	0	1657	809	2160	1186	2966	891	1159	1750	2980	690	3139
492	2499	869	3400	944	1039	610	0	0	1110	1724	3149	627	964	1878	1993	1275	3064	963	524	773	3602	708	1084	1629	2951	1342	3167	1197	1487	767	912	1730	1492	956	0	0	0	0	1656	809	2170	1182	2965	892	1159	1752	2981	683	3140
493	2503	869	3399	944	1039	610	0	0	1110	1724	3147	626	964	1878	1985	1271	3064	964	524	773	3602	708	1088	1629	2950	1332	3168	1193	1483	768	911	1730	1489	956	0	0	0	0	1659	809	2176	1178	2964	892	1160	1755	2982	676	3142
494	2505	869	3398	944	1039	610	0	0	1110	1724	3146	626	964	1878	1977	1267	3063	964	524	773	3602	708	1092	1627	2949	1321	3168	1188	1479	769	911	1730	1486	954	0	0	0	0	1660	809	2187	1175	2964	892	1160	1758	2983	669	3143
495	2507	868	3397	944	1039	610	0	0	1110	1724	3144	625	964	1878	1969	1262	3062	964	524	773	3602	708	1096	1627	2951	1311	3168	1184	1475	770	911	1730	1483	954	0	0	0	0	1661	810	2198	1173	2963	892	1160	1761	2984	662	3144
496	2508	868	3396	944	1039	610	0	0	1110	1724	3143	624	964	1878	1961	1257	3059	965	524	773	3602	708	1100	1627	2951	1306	3169	1178	1473	771	911	1729	1480	954	0	0	0	0	1661	812	2210	1172	2962	891	1160	1765	2987	653	3145
497	2510	869	3395	942	1038	610	0	0	1110	1724	3142	623	964	1878	1953	1253	3056	965	524	773	3602	708	1106	1627	2955	1293	3170	1172	1470	772	911	1728	1478	954	0	0	0	0	1661	814	2222	1171	2961	890	1160	1770	2988	645	3146
498	2512	870	3394	940	1038	610	0	0	1110	1724	3141	622	964	1878	1945	1249	3053	966	524	773	3602	708	1112	1627	2961	1280	3171	1166	1466	774	911	1728	1476	954	0	0	0	0	1661	816	2233	1170	2960	889	1159	1774	2988	639	3147
499	2513	871	3393	940	1038	610	0	0	1110	1724	3140	621	964	1878	1938	1246	3050	968	524	773	3602	708	1117	1625	2970	1269	3173	1160	1464	776	911	1728	1475	953	0	0	0	0	1662	817	2242	1170	2959	888	1158	1778	2989	634	3148
500	2514	872	3392	938	1038	610	0	0	1110	1724	3139	620	964	1878	1930	1243	3048	969	524	773	3602	708	1121	1623	2978	1259	3174	1155	1461	778	911	1728	1474	952	0	0	0	0	1663	818	2250	1170	2958	887	1158	1781	2992	628	3150
501	2515	873	3391	937	1038	610	0	0	1110	1724	3138	618	964	1878	1921	1240	3046	971	524	773	3602	708	1125	1622	2987	1250	3178	1148	1458	780	911	1728	1473	951	0	0	0	0	1662	819	2257	1168	2957	886	1159	1784	2992	622	3151
502	2516	874	3391	936	1038	610	0	0	1110	1724	3137	617	964	1878	1913	1238	3044	972	524	773	3602	708	1128	1622	2997	1239	3182	1141	1456	780	911	1728	1472	950	0	0	0	0	1661	819	2263	1166	2956	885	1160	1786	2993	617	3152
503	2517	875	3390	935	1038	610	0	0	1110	1724	3136	616	964	1878	1906	1236	3042	973	524	773	3602	708	1133	1621	3008	1230	3186	1135	1455	780	911	1728	1470	949	0	0	0	0	1660	819	2269	1165	2954	883	1161	1786	2994	612	3153
504	2518	876	3390	934	1038	610	0	0	1110	1724	3135	615	964	1878	1898	1235	3041	974	524	773	3602	708	1137	1620	3018	1222	3191	1130	1454	780	911	1728	1469	948	0	0	0	0	1659	818	2274	1166	2953	882	1162	1785	2993	607	3154
505	2518	876	3389	933	1038	610	0	0	1110	1724	3134	614	964	1878	1892	1235	3040	975	524	773	3602	708	1142	1619	3030	1216	3196	1126	1453	781	911	1728	1466	947	0	0	0	0	1658	819	2278	1167	2951	881	1163	1784	2995	604	3155
506	2518	876	3388	932	1038	610	0	0	1110	1724	3133	613	964	1878	1885	1236	3040	975	524	773	3602	708	1147	1618	3043	1212	3203	1122	1450	783	911	1728	1462	947	0	0	0	0	1657	820	2281	1166	2950	880	1163	1782	2997	602	3156
507	2518	876	3389	932	1038	610	0	0	1110	1724	3132	612	964	1878	1877	1236	3040	974	524	773	3601	708	1151	1617	3055	1209	3210	1118	1448	784	911	1729	1458	947	0	0	0	0	1657	821	2284	1166	2948	879	1163	1779	2995	600	3157
508	2518	876	3388	931	1038	610	0	0	1111	1724	3131	611	964	1878	1870	1237	3042	973	524	773	3601	708	1154	1617	3068	1206	3216	1115	1446	785	911	1730	1454	947	0	0	0	0	1658	821	2287	1166	2941	877	1163	1776	2994	598	3158
509	2519	875	3389	931	1038	610	0	0	1111	1725	3130	610	963	1877	1865	1238	3044	972	524	773	3601	708	1156	1618	3076	1200	3222	1112	1444	786	911	1730	1450	947	0	0	0	0	1660	821	2289	1168	2935	874	1161	1773	2991	594	3158
510	2520	874	3390	931	1038	610	0	0	1111	1725	3129	609	962	1876	1861	1240	3044	972	524	773	3601	708	1157	1617	3090	1198	3229	1109	1442	787	911	1730	1447	947	0	0	0	0	1661	821	2290	1170	2929	871	1158	1770	2989	590	3158
511	2521	873	3391	931	1038	610	0	0	1111	1725	3130	608	961	1875	1858	1243	3044	972	524	773	3601	708	1158	1616	3104	1199	3233	1105	1441	788	911	1731	1445	947	0	0	0	0	1661	821	2293	1172	2924	869	1155	1767	2988	587	3158
512	2521	873	3391	931	1038	610	0	0	1111	1725	3129	607	960	1874	1856	1245	3043	972	524	773	3601	708	1159	1617	3117	1200	3241	1104	1440	788	912	1732	1444	947	0	0	0	0	1661	821	2295	1173	2920	867	1152	1764	2986	580	3158
513	2521	872	3391	931	1038	610	0	0	1111	1725	3128	606	959	1873	1855	1247	3042	970	524	773	3601	708	1161	1617	3130	1202	3248	1103	1438	789	912	1732	1442	947	0	0	0	0	1661	821	2298	1175	2914	865	1149	1761	2985	578	3158
514	2521	872	3391	931	1038	610	0	0	1111	1725	3127	605	958	1872	1854	1248	3041	968	524	773	3601	708	1162	1618	3141	1206	3256	1101	1436	789	912	1732	1438	946	0	0	0	0	1661	821	2302	1177	2909	863	1146	1758	2985	577	3158
515	2520	872	3391	931	1038	610	0	0	1111	1725	3129	605	957	1872	1854	1250	3040	966	524	773	3601	708	1162	1619	3152	1211	3263	1099	1434	789	913	1732	1434	945	0	0	0	0	1660	823	2304	1181	2905	862	1143	1756	2985	576	3158
516	2519	873	3391	931	1038	610	0	0	1111	1725	3128	604	958	1873	1855	1251	3039	965	524	773	3601	708	1163	1620	3163	1217	3269	1098	1430	789	913	1732	1430	945	0	0	0	0	1661	825	2306	1184	2902	862	1141	1754	2985	575	3160
517	2519	874	3391	931	1038	610	0	0	1111	1725	3127	603	958	1872	1856	1252	3038	964	524	773	3601	708	1164	1621	3172	1224	3274	1095	1426	788	913	1732	1426	945	0	0	0	0	1663	825	2307	1186	2900	861	1139	1752	2985	574	3162
518	2518	875	3391	931	1038	610	0	0	1111	1725	3126	602	958	1872	1856	1253	3038	963	524	773	3601	708	1166	1620	3179	1231	3280	1095	1424	788	913	1732	1420	945	0	0	0	0	1664	825	2308	1188	2898	861	1137	1751	2985	573	3164
519	2517	876	3391	931	1038	610	0	0	1111	1725	3125	601	957	1872	1857	1254	3038	962	524	773	3601	708	1168	1619	3186	1237	3285	1095	1422	788	913	1732	1415	945	0	0	0	0	1665	827	2309	1191	2896	861	1135	1750	2986	573	3166
520	2516	876	3391	931	1038	610	0	0	1111	1725	3124	600	957	1872	1858	1255	3038	961	524	773	3601	708	1171	1618	3192	1246	3289	1095	1421	788	913	1732	1410	944	0	0	0	0	1666	829	2310	1194	2894	862	1134	1749	2987	573	3167
521	2515	877	3391	931	1038	610	0	0	1111	1725	3123	599	958	1873	1859	1255	3038	960	524	773	3601	708	1173	1618	3197	1254	3292	1096	1420	788	912	1732	1405	946	0	0	0	0	1667	830	2311	1197	2891	863	1133	1749	2988	573	3168
522	2516	877	3391	931	1038	610	0	0	1111	1725	3122	598	959	1874	1860	1255	3038	957	524	773	3601	708	1175	1617	3200	1262	3295	1096	1419	788	912	1732	1400	948	0	0	0	0	1667	831	2313	1200	2888	863	1133	1749	2989	574	3169
523	2516	878	3391	931	1038	610	0	0	1111	1724	3121	597	960	1875	1862	1255	3038	956	524	773	3601	708	1177	1618	3203	1270	3298	1096	1418	788	911	1732	1396	948	0	0	0	0	1668	832	2318	1200	2886	863	1133	1749	2991	571	3169
524	2516	879	3391	931	1038	610	0	0	1111	1724	3120	596	959	1874	1864	1256	3039	954	524	773	3601	708	1179	1619	3206	1277	3300	1097	1417	788	911	1733	1393	947	0	0	0	0	1669	832	2322	1199	2884	863	1133	1749	2992	569	3170
525	2517	879	3391	931	1038	610	0	0	1111	1723	3119	595	958	1874	1865	1258	3039	952	524	773	3601	708	1183	1619	3209	1282	3301	1098	1416	788	911	1733	1390	947	0	0	0	0	1670	832	2325	1199	2880	863	1133	1749	2993	570	3170
526	2518	879	3391	931	1038	610	0	0	1111	1723	3118	594	958	1873	1865	1260	3040	950	524	773	3601	708	1187	1620	3211	1285	3303	1099	1413	787	911	1733	1388	947	0	0	0	0	1671	831	2328	1198	2876	861	1134	1749	2993	572	3170
527	2518	878	3391	931	1038	610	0	0	1111	1722	3117	593	959	1874	1865	1260	3041	949	524	773	3601	708	1190	1621	3214	1288	3304	1100	1410	786	911	1733	1387	947	0	0	0	0	1673	833	2329	1197	2873	857	1134	1749	2993	574	3170
528	2518	877	3391	931	1038	610	0	0	1111	1720	3119	596	960	1875	1865	1260	3042	948	524	773	3601	708	1193	1621	3216	1291	3304	1100	1408	784	911	1733	1386	947	0	0	0	0	1675	834	2330	1195	2870	854	1135	1749	2993	576	3168
529	2518	876	3391	931	1038	610	0	0	1111	1718	3118	596	961	1876	1866	1259	3042	947	524	773	3601	708	1195	1621	3217	1293	3304	1100	1406	783	911	1733	1386	947	0	0	0	0	1676	836	2331	1193	2867	851	1135	1749	2993	578	3166
530	2517	875	3391	931	1038	610	0	0	1111	1716	3117	596	962	1876	1867	1259	3042	946	524	773	3601	708	1197	1621	3218	1294	3305	1100	1404	781	911	1733	1386	947	0	0	0	0	1676	837	2332	1191	2865	853	1136	1750	2993	579	3164
531	2516	874	3391	931	1038	610	0	0	1111	1715	3121	599	963	1876	1868	1258	3042	945	524	773	3601	708	1199	1621	3218	1295	3305	1099	1402	779	911	1733	1386	947	0	0	0	0	1677	838	2333	1187	2861	851	1137	1751	2992	581	3162
532	2516	873	3391	931	1038	610	0	0	1111	1713	3124	601	963	1876	1870	1257	3044	945	524	773	3601	708	1201	1621	3217	1297	3304	1097	1400	776	911	1733	1386	947	0	0	0	0	1678	839	2334	1183	2855	848	1134	1752	2991	583	3161
533	2516	872	3391	931	1038	610	0	0	1111	1712	3126	603	963	1876	1872	1255	3047	945	524	773	3601	708	1203	1622	3215	1298	3298	1096	1398	773	910	1733	1386	947	0	0	0	0	1678	840	2334	1180	2851	846	1134	1753	2989	584	3162
534	2516	872	3391	931	1038	610	0	0	1112	1711	3128	605	963	1876	1873	1253	3050	945	524	773	3601	708	1205	1623	3213	1299	3296	1095	1397	769	910	1733	1386	946	0	0	0	0	1679	841	2335	1175	2847	843	1131	1753	2988	585	3163
535	2515	871	3392	931	1038	610	0	0	1113	1710	3130	606	963	1876	1874	1251	3052	945	524	773	3601	708	1208	1624	3211	1299	3294	1094	1396	764	910	1733	1385	946	0	0	0	0	1680	841	2336	1172	2841	842	1128	1754	2987	586	3163
536	2514	870	3392	931	1038	610	0	0	1113	1709	3132	608	963	1876	1875	1249	3054	945	524	773	3601	708	1211	1626	3208	1298	3293	1093	1393	759	910	1733	1385	946	0	0	0	0	1680	842	2336	1169	2833	839	1124	1756	2986	586	3162
537	2513	870	3392	931	1038	610	0	0	1113	1708	3134	609	963	1876	1876	1248	3055	945	524	773	3601	708	1213	1627	3205	1296	3292	1091	1388	754	910	1733	1385	946	0	0	0	0	1680	842	2336	1165	2826	837	1120	1758	2986	585	3161
538	2512	869	3392	931	1038	610	0	0	1113	1707	3136	609	963	1876	1876	1246	3057	945	524	773	3601	708	1215	1627	3202	1293	3291	1089	1382	749	910	1733	1385	946	0	0	0	0	1680	842	2336	1162	2819	832	1116	1759	2989	581	3160
539	2513	868	3392	931	1040	610	0	0	1113	1707	3137	610	963	1875	1877	1245	3058	945	524	773	3602	707	1217	1627	3200	1288	3290	1086	1377	741	910	1734	1386	948	0	0	0	0	1680	841	2337	1159	2812	827	1112	1760	2989	578	3158
540	2514	867	3392	931	1042	610	0	0	1113	1706	3138	610	963	1874	1877	1244	3059	945	524	773	3602	706	1219	1628	3199	1282	3288	1082	1373	732	910	1735	1386	950	0	0	0	0	1680	840	2338	1155	2805	822	1110	1761	2988	576	3157
541	2515	866	3392	931	1044	610	0	0	1113	1706	3137	611	963	1874	1877	1244	3059	944	524	773	3603	706	1221	1629	3199	1275	3287	1080	1369	723	910	1736	1387	952	0	0	0	0	1680	839	2342	1152	2800	818	1104	1763	2983	576	3156
542	2515	866	3392	931	1046	610	0	0	1113	1706	3137	612	963	1874	1877	1244	3060	943	524	773	3603	706	1222	1629	3199	1269	3286	1078	1366	715	910	1736	1388	953	0	0	0	0	1680	839	2346	1149	2794	815	1100	1765	2978	575	3155
543	2515	866	3393	931	1047	610	0	0	1112	1706	3137	613	963	1874	1877	1244	3061	941	524	773	3603	706	1223	1628	3200	1263	3285	1076	1364	708	910	1736	1388	954	0	0	0	0	1680	840	2350	1147	2788	811	1095	1767	2973	573	3154
544	2515	866	3393	931	1048	610	0	0	1111	1706	3136	613	963	1874	1876	1244	3063	939	524	773	3603	706	1224	1628	3202	1255	3285	1074	1362	701	910	1736	1389	955	0	0	0	0	1680	840	2353	1145	2783	808	1091	1769	2969	571	3153
545	2515	866	3393	931	1049	610	0	0	1111	1706	3135	613	963	1874	1876	1244	3065	937	524	773	3603	706	1225	1628	3206	1248	3285	1073	1354	695	910	1736	1389	957	0	0	0	0	1680	841	2359	1143	2775	805	1087	1771	2966	570	3150
546	2515	865	3393	931	1050	610	0	0	1111	1705	3135	614	963	1873	1876	1244	3066	934	524	773	3604	706	1226	1625	3210	1241	3285	1072	1345	688	910	1736	1389	959	0	0	0	0	1680	841	2364	1139	2768	803	1084	1773	2962	570	3150
547	2515	865	3393	931	1051	610	0	0	1111	1704	3134	614	963	1873	1875	1244	3067	932	524	773	3604	706	1228	1623	3215	1235	3286	1071	1338	681	910	1736	1389	960	0	0	0	0	1680	841	2369	1137	2761	802	1082	1775	2959	569	3149
548	2515	865	3393	931	1052	610	0	0	1111	1704	3133	614	963	1873	1875	1244	3068	931	524	773	3604	706	1229	1621	3220	1230	3286	1070	1331	676	910	1736	1388	961	0	0	0	0	1680	841	2374	1135	2754	801	1079	1777	2957	568	3148
549	2514	865	3393	931	1052	609	0	0	1112	1703	3132	613	963	1873	1875	1244	3068	930	524	773	3604	706	1230	1618	3222	1226	3286	1069	1325	672	910	1736	1388	962	0	0	0	0	1680	841	2379	1133	2749	800	1077	1780	2955	567	3148
550	2514	865	3393	931	1052	609	0	0	1112	1703	3131	613	963	1873	1875	1244	3068	930	524	773	3604	706	1230	1616	3229	1218	3286	1068	1321	668	910	1736	1388	964	0	0	0	0	1680	841	2385	1131	2744	799	1076	1782	2954	566	3148
551	2514	865	3393	931	1052	609	0	0	1112	1703	3130	613	964	1874	1875	1245	3068	930	524	773	3604	706	1231	1614	3236	1210	3286	1067	1318	664	910	1736	1388	966	0	0	0	0	1680	842	2395	1130	2741	798	1076	1784	2953	566	3147
552	2514	865	3393	931	1052	609	0	0	1112	1703	3129	613	964	1874	1875	1246	3068	930	524	773	3604	706	1232	1612	3239	1205	3286	1066	1316	660	910	1736	1388	967	0	0	0	0	1680	844	2403	1132	2738	798	1076	1786	2953	566	3146
553	2514	865	3393	931	1052	609	0	0	1112	1703	3129	613	964	1875	1875	1246	3068	929	524	773	3604	706	1233	1610	3245	1198	3286	1066	1314	655	910	1736	1388	968	0	0	0	0	1681	846	2411	1134	2735	797	1077	1787	2950	565	3146
554	2514	865	3393	931	1052	609	0	0	1112	1703	3129	613	964	1875	1875	1247	3068	929	524	773	3604	705	1234	1608	3250	1192	3286	1067	1312	650	910	1736	1388	969	0	0	0	0	1682	848	2417	1137	2733	796	1078	1788	2947	568	3146
555	2514	865	3393	931	1052	609	0	0	1112	1703	3129	613	964	1875	1875	1248	3068	929	524	773	3604	705	1235	1606	3254	1187	3287	1068	1310	646	910	1736	1388	969	0	0	0	0	1683	850	2424	1140	2732	793	1080	1789	2942	570	3147
556	2514	865	3393	931	1052	609	0	0	1112	1703	3128	613	964	1875	1875	1248	3068	929	524	773	3604	705	1236	1604	3259	1182	3288	1069	1308	642	910	1736	1388	970	0	0	0	0	1683	853	2433	1143	2732	791	1082	1790	2938	571	3151
557	2513	865	3393	931	1052	609	0	0	1112	1703	3128	613	964	1875	1875	1249	3068	930	524	773	3604	705	1236	1599	3263	1176	3289	1070	1306	638	910	1736	1388	972	0	0	0	0	1683	857	2440	1150	2731	789	1083	1790	2935	569	3155
558	2514	864	3393	931	1052	609	0	0	1112	1703	3128	613	964	1875	1875	1249	3067	930	524	773	3604	705	1236	1595	3267	1171	3290	1071	1301	632	910	1736	1388	974	0	0	0	0	1683	861	2447	1157	2730	787	1084	1791	2934	566	3158
559	2515	864	3393	931	1052	609	0	0	1112	1703	3128	613	964	1875	1875	1249	3067	930	524	773	3604	705	1236	1591	3271	1166	3291	1071	1295	627	910	1736	1388	976	0	0	0	0	1683	866	2452	1165	2729	783	1085	1791	2931	563	3161
560	2515	864	3393	931	1052	609	0	0	1112	1703	3128	613	964	1875	1875	1249	3067	930	524	773	3604	705	1236	1590	3275	1161	3292	1070	1289	622	910	1735	1388	978	0	0	0	0	1684	871	2456	1173	2729	781	1086	1791	2927	560	3160
561	2515	864	3393	931	1052	609	0	0	1113	1703	3128	613	964	1875	1875	1249	3067	930	524	773	3604	705	1236	1589	3276	1155	3293	1070	1284	617	910	1735	1387	980	0	0	0	0	1684	876	2462	1183	2729	780	1087	1791	2923	557	3163
562	2514	864	3393	931	1052	609	0	0	1113	1703	3127	613	964	1875	1875	1249	3068	930	524	773	3604	705	1236	1586	3279	1150	3293	1070	1279	612	910	1735	1386	981	0	0	0	0	1685	880	2472	1192	2729	778	1088	1790	2919	555	3167
563	2514	864	3393	931	1052	609	0	0	1114	1703	3127	613	964	1875	1875	1249	3069	930	524	773	3604	705	1236	1584	3279	1146	3288	1069	1276	606	910	1735	1385	982	0	0	0	0	1686	885	2481	1202	2728	778	1089	1789	2914	553	3170
564	2514	862	3393	931	1052	609	0	0	1114	1703	3126	614	964	1876	1875	1249	3069	930	524	773	3604	705	1237	1582	3282	1141	3284	1069	1273	600	910	1735	1385	983	0	0	0	0	1687	890	2489	1210	2729	779	1090	1788	2911	551	3173
565	2514	862	3393	931	1052	609	0	0	1114	1703	3126	615	964	1876	1875	1249	3070	930	524	773	3604	705	1239	1581	3287	1139	3280	1069	1269	594	910	1735	1385	984	0	0	0	0	1688	894	2496	1215	2730	782	1090	1787	2909	549	3175
566	2514	864	3393	931	1052	609	0	0	1114	1703	3126	616	964	1876	1875	1249	3070	930	524	773	3604	705	1242	1580	3290	1134	3277	1069	1264	588	910	1735	1384	985	0	0	0	0	1688	898	2503	1228	2730	785	1090	1786	2909	547	3177
567	2513	865	3393	931	1052	609	0	0	1114	1703	3126	617	964	1876	1875	1249	3070	930	524	773	3604	705	1246	1579	3293	1129	3274	1069	1259	579	910	1734	1383	985	0	0	0	0	1689	902	2510	1239	2731	788	1090	1786	2906	546	3179
568	2512	866	3393	931	1052	609	0	0	1114	1703	3126	618	964	1876	1875	1249	3070	930	524	773	3604	705	1251	1579	3296	1124	3271	1070	1254	572	910	1734	1381	985	0	0	0	0	1689	908	2515	1249	2732	788	1090	1785	2903	545	3181
569	2512	867	3394	933	1051	609	0	0	1114	1703	3127	619	964	1877	1875	1249	3070	930	524	773	3604	705	1256	1580	3299	1119	3268	1071	1251	564	910	1734	1378	984	0	0	0	0	1689	914	2521	1258	2733	790	1090	1784	2901	544	3184
570	2512	868	3394	933	1051	609	0	0	1114	1701	3127	620	964	1877	1875	1249	3070	930	524	773	3603	705	1261	1581	3304	1122	3263	1071	1247	554	910	1734	1374	983	0	0	0	0	1689	920	2526	1268	2734	793	1090	1784	2900	543	3186
571	2512	869	3394	934	1051	609	0	0	1115	1700	3127	621	964	1877	1875	1249	3070	931	524	773	3603	705	1265	1583	3309	1126	3261	1071	1244	545	910	1734	1371	982	0	0	0	0	1689	925	2531	1277	2738	796	1090	1784	2899	540	3188
572	2511	870	3394	934	1051	609	0	0	1115	1699	3126	622	964	1877	1875	1250	3070	931	524	773	3603	705	1269	1585	3313	1130	3258	1071	1242	537	910	1734	1368	981	0	0	0	0	1689	929	2535	1289	2742	800	1090	1784	2898	538	3189
573	2511	871	3394	934	1049	609	0	0	1115	1698	3126	623	964	1877	1875	1250	3070	931	524	773	3603	705	1272	1586	3317	1128	3255	1071	1241	530	910	1734	1364	980	0	0	0	0	1689	934	2538	1300	2745	804	1090	1784	2897	535	3190
574	2510	872	3394	935	1049	609	0	0	1115	1697	3126	624	964	1877	1875	1250	3070	931	524	773	3603	705	1273	1587	3318	1132	3251	1072	1240	524	910	1734	1360	979	0	0	0	0	1688	941	2540	1310	2748	807	1090	1784	2895	532	3191
575	2510	873	3395	936	1049	609	0	0	1115	1697	3127	624	964	1877	1875	1250	3070	931	524	773	3603	705	1274	1586	3319	1136	3248	1073	1239	518	910	1734	1359	978	0	0	0	0	1687	946	2540	1318	2751	810	1090	1783	2893	528	3192
576	2510	874	3395	936	1049	609	0	0	1115	1697	3126	624	964	1877	1875	1250	3070	932	524	773	3603	705	1275	1585	3322	1135	3244	1074	1236	511	910	1734	1358	977	0	0	0	0	1686	951	2539	1325	2754	812	1090	1782	2891	524	3192
577	2510	875	3395	936	1047	609	0	0	1115	1697	3126	624	964	1877	1875	1250	3070	932	524	773	3603	705	1275	1585	3325	1134	3241	1074	1236	502	910	1734	1357	976	0	0	0	0	1685	954	2538	1331	2756	815	1090	1781	2886	522	3191
578	2510	876	3395	937	1047	609	0	0	1115	1696	3126	624	964	1877	1875	1250	3070	933	524	773	3603	705	1276	1586	3325	1140	3238	1074	1233	495	910	1734	1357	976	0	0	0	0	1684	957	2536	1336	2758	817	1091	1781	2881	520	3190
579	2510	876	3395	938	1047	609	0	0	1115	1696	3125	624	964	1877	1875	1250	3070	934	524	773	3603	705	1277	1587	3328	1140	3234	1074	1234	484	911	1734	1357	976	0	0	0	0	1683	959	2535	1340	2762	819	1091	1781	2877	518	3189
580	2511	876	3395	939	1045	609	0	0	1115	1696	3125	624	964	1877	1875	1250	3070	935	524	773	3603	705	1277	1588	3331	1140	3230	1073	1235	474	912	1734	1357	976	0	0	0	0	1683	962	2533	1343	2763	820	1092	1781	2874	515	3187
581	2511	876	3395	940	1043	609	0	0	1115	1696	3125	624	964	1877	1875	1250	3070	936	524	773	3603	705	1279	1589	3334	1140	3225	1071	1236	466	913	1734	1357	976	0	0	0	0	1683	964	2531	1345	2766	821	1092	1781	2872	514	3185
582	2511	877	3395	941	1042	609	0	0	1115	1696	3124	625	964	1877	1875	1250	3070	936	524	773	3603	705	1281	1590	3329	1145	3223	1069	1237	459	914	1733	1357	976	0	0	0	0	1683	966	2529	1346	2769	822	1092	1780	2870	512	3183
583	2511	878	3395	942	1041	609	0	0	1115	1695	3123	625	964	1877	1874	1250	3070	936	524	773	3603	705	1284	1591	3331	1145	3222	1067	1238	455	914	1732	1357	976	0	0	0	0	1683	968	2527	1346	2772	823	1092	1779	2864	508	3182
584	2511	878	3395	943	1040	609	0	0	1115	1696	3123	625	964	1877	1874	1249	3070	935	524	773	3603	705	1288	1592	3333	1145	3220	1065	1239	452	914	1732	1357	976	0	0	0	0	1683	969	2527	1346	2775	824	1092	1778	2859	505	3180
585	2511	878	3395	944	1039	609	0	0	1115	1696	3123	625	964	1877	1874	1248	3070	934	524	773	3603	705	1291	1593	3335	1145	3217	1063	1240	449	914	1732	1357	976	0	0	0	0	1685	970	2527	1345	2778	827	1092	1777	2854	503	3178
586	2511	878	3395	945	1038	609	0	0	1115	1696	3123	625	964	1877	1874	1247	3070	933	524	773	3602	705	1293	1594	3337	1145	3214	1061	1239	446	914	1732	1357	976	0	0	0	0	1686	970	2528	1346	2781	830	1092	1776	2850	501	3176
587	2510	879	3395	945	1037	609	0	0	1114	1696	3123	625	963	1876	1874	1246	3070	932	524	773	3602	705	1295	1595	3339	1145	3210	1059	1238	442	914	1732	1357	977	0	0	0	0	1687	970	2529	1345	2783	830	1093	1775	2847	498	3174
588	2510	879	3396	945	1037	609	0	0	1113	1696	3123	625	962	1875	1874	1245	3070	931	524	773	3602	705	1297	1597	3341	1145	3206	1057	1237	440	914	1731	1357	977	0	0	0	0	1688	970	2531	1343	2785	830	1093	1774	2843	496	3172
589	2510	879	3397	945	1037	609	0	0	1112	1696	3123	625	961	1874	1874	1244	3070	930	524	773	3602	705	1298	1598	3339	1149	3201	1056	1237	438	914	1731	1357	977	0	0	0	0	1689	970	2535	1342	2787	832	1093	1773	2840	494	3169
590	2510	879	3397	945	1037	609	0	0	1111	1696	3123	625	960	1874	1874	1243	3071	929	524	773	3602	705	1300	1600	3341	1150	3197	1055	1235	436	914	1731	1357	977	0	0	0	0	1690	970	2539	1341	2793	833	1093	1773	2837	493	3166
591	2509	880	3397	945	1037	609	0	0	1111	1696	3123	626	959	1874	1874	1242	3072	929	524	773	3602	705	1303	1601	3337	1153	3194	1052	1232	435	913	1731	1357	977	0	0	0	0	1690	971	2539	1340	2797	835	1093	1772	2835	492	3163
592	2508	881	3397	945	1037	609	0	0	1110	1696	3123	626	958	1874	1874	1241	3072	929	524	773	3602	705	1305	1603	3338	1154	3190	1049	1229	433	913	1731	1358	976	0	0	0	0	1694	972	2542	1338	2801	836	1093	1772	2833	491	3160
593	2508	882	3397	945	1037	609	0	0	1110	1696	3123	626	957	1874	1874	1241	3072	929	524	773	3602	705	1307	1605	3334	1151	3187	1046	1227	431	913	1731	1359	976	0	0	0	0	1698	973	2546	1335	2804	838	1093	1772	2831	491	3157
594	2507	881	3397	944	1037	609	0	0	1110	1696	3122	626	956	1873	1874	1241	3072	929	524	773	3602	705	1308	1607	3334	1151	3183	1043	1226	430	913	1731	1360	976	0	0	0	0	1702	973	2553	1332	2807	838	1093	1772	2830	491	3154
595	2507	879	3397	943	1037	609	0	0	1110	1696	3122	626	955	1872	1874	1241	3072	929	525	773	3602	705	1310	1608	3334	1151	3180	1039	1225	429	912	1731	1362	975	0	0	0	0	1705	973	2560	1329	2808	838	1093	1772	2829	490	3150
596	2507	879	3397	943	1037	609	0	0	1110	1696	3121	626	955	1872	1874	1241	3072	928	525	773	3602	705	1312	1608	3333	1146	3176	1035	1224	427	912	1732	1364	974	0	0	0	0	1708	974	2568	1325	2809	838	1093	1772	2829	490	3145
597	2507	879	3397	943	1037	609	0	0	1110	1696	3120	626	954	1872	1874	1241	3071	928	525	773	3602	705	1315	1609	3331	1142	3173	1031	1223	426	912	1732	1365	973	0	0	0	0	1711	975	2575	1322	2810	839	1094	1771	2830	488	3141
598	2507	879	3397	943	1037	609	0	0	1110	1696	3119	626	954	1872	1874	1241	3070	927	525	773	3602	705	1319	1610	3330	1138	3170	1027	1222	425	912	1733	1366	972	0	0	0	0	1713	975	2580	1320	2810	840	1095	1770	2831	488	3137
599	2508	879	3397	941	1037	609	0	0	1110	1695	3118	626	955	1873	1874	1241	3069	927	525	773	3602	705	1323	1611	3330	1137	3168	1022	1221	424	912	1733	1369	971	0	0	0	0	1716	975	2585	1317	2811	840	1095	1770	2833	488	3134
600	2508	880	3397	940	1037	609	0	0	1110	1694	3117	626	955	1873	1874	1241	3068	927	525	773	3602	705	1327	1612	3330	1136	3166	1017	1220	423	912	1734	1372	970	0	0	0	0	1718	976	2591	1315	2812	840	1098	1769	2835	488	3131
601	2508	880	3397	940	1039	609	0	0	1110	1694	3116	624	955	1873	1874	1241	3068	927	525	773	3602	705	1330	1613	3330	1135	3165	1013	1219	422	911	1734	1375	970	0	0	0	0	1720	977	2598	1313	2813	840	1100	1769	2836	488	3129
602	2508	880	3397	940	1041	609	0	0	1110	1694	3115	624	955	1873	1874	1241	3068	926	525	773	3602	705	1332	1614	3330	1134	3163	1008	1219	422	911	1734	1378	970	0	0	0	0	1721	978	2608	1309	2814	840	1102	1769	2837	488	3127
603	2510	881	3397	940	1043	609	0	0	1110	1694	3114	624	955	1873	1874	1241	3067	924	525	773	3602	705	1334	1615	3330	1133	3162	1004	1219	422	911	1734	1380	970	0	0	0	0	1723	979	2618	1308	2815	840	1103	1769	2839	487	3125
604	2511	882	3397	940	1044	609	0	0	1110	1694	3114	624	955	1873	1874	1241	3067	924	525	773	3602	705	1335	1616	3330	1132	3161	1001	1219	422	910	1735	1382	970	0	0	0	0	1725	980	2627	1307	2815	840	1104	1769	2840	488	3123
605	2512	882	3397	940	1045	609	0	0	1110	1694	3114	624	955	1873	1874	1241	3066	924	525	773	3602	705	1337	1617	3330	1131	3161	998	1218	422	910	1735	1383	971	0	0	0	0	1728	981	2635	1304	2815	840	1104	1769	2841	489	3121
606	2513	882	3397	940	1046	609	0	0	1110	1694	3113	624	955	1873	1875	1240	3066	924	525	773	3602	705	1338	1618	3330	1130	3159	995	1215	422	910	1735	1384	971	0	0	0	0	1731	983	2645	1300	2817	839	1105	1769	2842	489	3120
607	2514	882	3398	940	1047	609	0	0	1110	1694	3112	624	955	1872	1875	1239	3066	924	525	773	3602	705	1339	1618	3328	1124	3157	992	1212	421	910	1735	1385	971	0	0	0	0	1733	985	2655	1296	2818	838	1106	1768	2843	488	3119
608	2516	882	3398	940	1048	609	0	0	1110	1694	3112	624	956	1873	1875	1239	3066	925	525	773	3602	705	1340	1620	3328	1122	3155	985	1209	422	910	1735	1386	971	0	0	0	0	1735	988	2663	1293	2819	839	1107	1767	2843	487	3117
609	2517	882	3399	940	1049	609	0	0	1110	1694	3112	625	956	1873	1875	1238	3066	925	525	773	3602	705	1341	1620	3328	1120	3153	978	1206	422	910	1735	1388	971	0	0	0	0	1737	993	2669	1290	2820	839	1107	1766	2843	486	3115
610	2518	882	3399	940	1050	609	0	0	1110	1694	3112	626	956	1873	1875	1238	3066	925	525	773	3602	705	1341	1620	3328	1118	3151	974	1203	421	909	1735	1390	972	0	0	0	0	1738	1000	2675	1287	2820	840	1107	1766	2843	486	3114
611	2518	882	3399	940	1050	609	0	0	1110	1694	3112	627	956	1873	1875	1238	3066	925	525	773	3602	705	1342	1621	3328	1116	3149	970	1201	422	909	1735	1390	972	0	0	0	0	1739	1007	2679	1284	2820	839	1107	1766	2843	487	3113
612	2519	882	3399	940	1050	609	0	0	1110	1694	3112	627	956	1872	1875	1238	3066	925	525	773	3602	705	1343	1621	3328	1114	3147	966	1199	421	909	1735	1390	972	0	0	0	0	1739	1014	2686	1282	2820	839	1106	1766	2843	488	3113
613	2520	882	3399	940	1050	609	0	0	1110	1694	3112	627	955	1872	1875	1238	3066	923	525	773	3602	705	1345	1622	3332	1107	3145	962	1196	419	909	1736	1390	973	0	0	0	0	1740	1022	2688	1277	2820	839	1105	1766	2843	488	3113
614	2520	882	3399	940	1050	609	0	0	1110	1694	3112	628	957	1873	1875	1238	3066	923	525	773	3602	705	1347	1622	3332	1105	3143	958	1192	418	909	1736	1390	973	0	0	0	0	1741	1029	2694	1274	2820	839	1104	1766	2843	489	3113
615	2520	882	3399	940	1050	609	0	0	1110	1694	3111	628	958	1874	1875	1238	3066	923	525	773	3603	705	1351	1623	3332	1103	3141	954	1188	417	909	1737	1389	974	0	0	0	0	1742	1035	2695	1269	2820	839	1104	1766	2842	490	3114
616	2520	882	3400	941	1050	609	0	0	1110	1694	3109	628	959	1875	1875	1238	3066	923	525	773	3603	705	1356	1622	3332	1101	3144	947	1184	416	909	1737	1389	974	0	0	0	0	1742	1040	2695	1263	2820	838	1103	1766	2841	491	3115
617	2520	882	3401	941	1050	609	0	0	1111	1694	3107	628	958	1874	1876	1238	3067	923	525	773	3603	706	1362	1621	3320	1102	3148	940	1181	415	909	1737	1389	974	0	0	0	0	1742	1044	2694	1257	2818	838	1103	1766	2840	491	3117
618	2519	882	3401	941	1048	610	0	0	1112	1694	3104	628	958	1874	1876	1238	3068	924	525	773	3603	706	1367	1620	3308	1099	3151	932	1178	414	908	1737	1389	974	0	0	0	0	1743	1048	2693	1250	2817	838	1102	1766	2840	491	3118
619	2517	882	3402	942	1048	610	0	0	1113	1694	3102	629	958	1874	1876	1238	3069	925	525	773	3603	706	1371	1620	3297	1096	3150	927	1175	414	908	1737	1389	974	0	0	0	0	1745	1052	2691	1244	2816	838	1102	1766	2839	492	3118
620	2515	881	3403	942	1046	610	0	0	1113	1694	3099	630	959	1875	1876	1238	3069	925	525	773	3603	706	1375	1621	3294	1094	3154	920	1171	414	908	1737	1390	975	0	0	0	0	1746	1056	2689	1238	2816	838	1102	1766	2838	493	3118
621	2513	881	3403	943	1045	610	0	0	1114	1694	3096	630	959	1875	1876	1238	3069	926	525	773	3603	706	1378	1620	3291	1092	3157	912	1168	414	908	1737	1391	976	0	0	0	0	1747	1060	2688	1233	2816	838	1103	1766	2838	493	3120
622	2511	880	3403	944	1044	610	0	0	1114	1694	3094	631	959	1875	1876	1238	3068	927	525	773	3603	706	1381	1619	3288	1090	3160	905	1163	415	908	1737	1391	976	0	0	0	0	1748	1064	2686	1228	2816	837	1103	1766	2838	492	3121
623	2509	880	3403	945	1043	610	0	0	1114	1694	3092	631	959	1875	1877	1238	3067	927	525	773	3603	706	1383	1618	3281	1085	3162	899	1156	416	908	1737	1391	976	0	0	0	0	1749	1068	2684	1224	2819	837	1104	1766	2838	491	3123
624	2507	880	3403	946	1042	610	0	0	1114	1694	3090	631	960	1876	1877	1238	3067	928	525	773	3603	706	1384	1618	3275	1079	3164	894	1151	417	908	1736	1392	976	0	0	0	0	1750	1072	2683	1220	2822	837	1104	1766	2838	490	3124
625	2506	880	3403	947	1041	610	0	0	1114	1694	3088	631	959	1877	1877	1239	3067	929	525	773	3603	706	1385	1618	3271	1076	3163	889	1146	418	908	1736	1393	977	0	0	0	0	1750	1076	2682	1217	2826	837	1105	1765	2838	490	3125
626	2504	879	3403	947	1040	610	0	0	1114	1694	3086	631	958	1876	1877	1240	3067	930	525	773	3603	706	1387	1619	3269	1068	3164	884	1143	419	908	1736	1393	978	0	0	0	0	1750	1079	2681	1214	2828	837	1105	1764	2838	490	3126
627	2503	878	3403	947	1039	610	0	0	1115	1694	3084	632	958	1877	1877	1240	3067	930	525	773	3603	706	1388	1619	3266	1059	3165	879	1140	420	908	1736	1394	979	0	0	0	0	1750	1082	2679	1211	2830	837	1106	1762	2838	490	3127
628	2502	877	3403	947	1039	610	0	0	1115	1694	3082	632	958	1876	1877	1240	3067	930	525	773	3603	706	1390	1619	3266	1052	3166	874	1137	422	908	1735	1395	980	0	0	0	0	1751	1084	2679	1207	2831	837	1107	1760	2838	489	3127
629	2502	876	3403	947	1039	610	0	0	1115	1694	3081	632	959	1875	1877	1240	3067	929	524	773	3603	706	1395	1620	3266	1046	3165	870	1135	424	908	1734	1395	980	0	0	0	0	1753	1086	2677	1203	2833	837	1108	1758	2838	489	3128
630	2502	875	3403	947	1039	610	0	0	1116	1694	3078	632	960	1874	1877	1240	3067	929	524	773	3603	706	1399	1620	3267	1042	3164	867	1134	426	908	1732	1395	980	0	0	0	0	1755	1087	2676	1199	2836	837	1108	1757	2838	489	3129
631	2504	874	3403	947	1039	610	0	0	1116	1693	3074	634	961	1873	1877	1240	3067	929	524	773	3603	707	1404	1619	3266	1039	3163	864	1132	428	908	1730	1396	980	0	0	0	0	1757	1090	2676	1195	2839	836	1108	1754	2838	490	3131
632	2505	874	3403	947	1039	610	0	0	1116	1693	3071	633	962	1872	1877	1240	3066	929	524	773	3603	707	1411	1618	3267	1036	3161	861	1131	431	908	1728	1397	980	0	0	0	0	1759	1093	2676	1191	2842	836	1108	1751	2838	491	3133
633	2505	874	3404	947	1039	610	0	0	1116	1693	3068	633	963	1871	1877	1240	3066	929	524	773	3603	707	1417	1616	3270	1032	3162	858	1130	433	908	1726	1397	981	0	0	0	0	1761	1097	2676	1187	2844	836	1108	1748	2838	492	3136
634	2505	874	3404	947	1039	610	0	0	1116	1693	3066	634	964	1871	1877	1240	3066	929	524	773	3603	707	1423	1614	3272	1030	3162	854	1127	434	908	1725	1398	985	0	0	0	0	1762	1104	2676	1183	2846	836	1108	1746	2838	493	3138
635	2504	874	3404	947	1039	610	0	0	1116	1693	3063	635	965	1871	1877	1240	3066	929	524	773	3603	707	1428	1611	3274	1028	3160	851	1124	436	908	1724	1399	989	0	0	0	0	1764	1110	2676	1179	2848	836	1108	1744	2838	494	3137
636	2502	874	3404	947	1039	610	0	0	1116	1693	3061	636	965	1871	1877	1240	3066	929	524	773	3603	707	1433	1607	3276	1027	3158	847	1119	438	908	1724	1400	992	0	0	0	0	1766	1117	2676	1175	2849	837	1107	1743	2838	495	3136
637	2500	874	3404	946	1039	610	0	0	1116	1693	3059	637	965	1871	1877	1239	3066	929	524	773	3603	707	1436	1603	3278	1026	3156	843	1114	440	908	1723	1401	995	0	0	0	0	1767	1122	2678	1170	2850	838	1105	1741	2838	495	3136
638	2499	873	3404	945	1039	610	0	0	1116	1693	3057	638	965	1871	1877	1239	3067	929	524	773	3603	707	1439	1600	3279	1027	3154	838	1110	443	906	1723	1402	997	0	0	0	0	1767	1126	2680	1166	2850	839	1102	1740	2837	496	3135
639	2498	873	3404	945	1039	610	0	0	1116	1693	3055	639	965	1871	1877	1238	3068	929	524	773	3603	707	1442	1598	3280	1030	3150	833	1106	446	906	1725	1403	999	0	0	0	0	1767	1130	2682	1163	2851	840	1099	1739	2837	497	3134
640	2497	873	3404	945	1039	610	0	0	1116	1693	3053	640	965	1871	1877	1238	3068	927	524	773	3603	707	1444	1597	3282	1033	3146	826	1102	448	906	1727	1404	1000	0	0	0	0	1766	1133	2684	1161	2851	841	1095	1738	2836	498	3134
641	2498	872	3404	945	1039	610	0	0	1116	1693	3050	641	964	1871	1877	1237	3068	927	524	773	3603	707	1447	1596	3282	1034	3141	819	1096	451	906	1728	1405	1001	0	0	0	0	1766	1136	2685	1159	2852	841	1091	1738	2836	498	3134
642	2498	872	3404	944	1039	610	0	0	1117	1693	3047	642	965	1871	1877	1236	3067	925	524	773	3603	707	1449	1595	3283	1037	3137	813	1088	454	906	1728	1406	1002	0	0	0	0	1765	1138	2686	1158	2852	840	1087	1738	2836	498	3134
643	2498	872	3404	944	1039	610	0	0	1117	1693	3044	643	965	1871	1877	1236	3067	925	524	773	3603	707	1453	1594	3284	1037	3132	808	1084	456	906	1728	1406	1003	0	0	0	0	1765	1140	2687	1155	2852	841	1084	1737	2836	497	3134
644	2498	872	3404	944	1039	610	0	0	1117	1693	3042	644	965	1871	1877	1236	3067	925	524	773	3603	707	1456	1593	3285	1040	3128	804	1077	458	906	1728	1406	1004	0	0	0	0	1765	1142	2688	1155	2852	841	1081	1736	2836	496	3135
645	2498	871	3404	944	1039	610	0	0	1117	1693	3040	645	965	1871	1876	1235	3067	926	524	773	3603	707	1460	1592	3285	1043	3124	801	1074	459	906	1728	1406	1004	0	0	0	0	1764	1147	2688	1155	2852	841	1077	1736	2836	495	3136
646	2498	871	3404	944	1039	610	0	0	1117	1693	3037	645	965	1871	1875	1233	3067	927	524	773	3603	707	1465	1589	3285	1045	3121	798	1069	461	906	1728	1406	1004	0	0	0	0	1762	1151	2689	1152	2851	841	1074	1735	2836	494	3137
647	2498	871	3404	944	1038	610	0	0	1117	1693	3035	645	965	1871	1874	1232	3067	928	524	773	3602	707	1470	1587	3285	1047	3119	796	1065	461	906	1729	1406	1004	0	0	0	0	1759	1155	2690	1149	2850	841	1070	1735	2836	493	3137
648	2499	871	3404	944	1037	610	0	0	1117	1693	3033	645	965	1871	1873	1231	3067	928	524	773	3601	707	1475	1585	3286	1049	3117	795	1061	461	906	1730	1407	1004	0	0	0	0	1755	1159	2689	1153	2849	841	1066	1733	2836	493	3137
649	2500	871	3404	944	1037	610	0	0	1117	1693	3031	645	965	1871	1872	1230	3067	929	524	773	3601	707	1484	1584	3287	1051	3116	794	1058	461	907	1732	1407	1004	0	0	0	0	1751	1162	2688	1158	2848	840	1061	1731	2836	494	3137
650	2501	871	3404	944	1037	610	0	0	1117	1693	3030	646	965	1871	1872	1229	3067	929	524	773	3601	707	1492	1583	3288	1052	3116	794	1056	461	907	1733	1407	1004	0	0	0	0	1747	1165	2688	1162	2847	839	1057	1730	2836	495	3137
651	2501	871	3404	944	1037	610	0	0	1117	1693	3029	646	965	1871	1872	1228	3066	929	524	773	3601	707	1498	1582	3289	1053	3116	794	1054	461	907	1734	1408	1004	0	0	0	0	1743	1169	2687	1166	2847	839	1052	1729	2836	496	3137
652	2501	870	3404	944	1037	610	0	0	1117	1693	3028	646	965	1872	1869	1224	3066	930	524	773	3601	707	1504	1582	3290	1053	3116	794	1052	460	907	1735	1408	1004	0	0	0	0	1739	1174	2687	1171	2847	839	1047	1728	2836	497	3138
653	2501	869	3404	944	1037	610	0	0	1117	1693	3027	646	965	1873	1866	1219	3065	930	524	773	3601	707	1509	1580	3291	1054	3116	794	1051	459	908	1736	1408	1004	0	0	0	0	1735	1179	2686	1176	2847	839	1042	1727	2835	498	3138
654	2501	868	3404	944	1037	610	0	0	1117	1693	3027	646	965	1874	1862	1214	3064	931	524	773	3601	707	1513	1578	3291	1055	3116	794	1051	458	909	1737	1408	1004	0	0	0	0	1731	1185	2686	1181	2847	838	1037	1726	2834	499	3138
655	2501	868	3404	944	1037	610	0	0	1117	1693	3026	646	965	1875	1858	1209	3064	931	524	773	3601	707	1518	1577	3291	1056	3117	794	1052	457	910	1737	1408	1005	0	0	0	0	1727	1191	2685	1186	2848	838	1028	1722	2834	503	3139
656	2501	869	3404	944	1037	610	0	0	1117	1693	3025	646	965	1876	1854	1203	3064	931	524	773	3601	707	1522	1576	3291	1056	3118	794	1052	454	911	1737	1408	1006	0	0	0	0	1724	1196	2684	1193	2849	838	1019	1718	2834	506	3140
657	2501	869	3404	944	1037	610	0	0	1117	1693	3024	646	966	1876	1849	1198	3064	931	524	773	3600	707	1525	1576	3291	1056	3118	795	1053	452	912	1737	1409	1006	0	0	0	0	1721	1200	2682	1200	2853	839	1011	1714	2834	509	3141
658	2501	869	3404	944	1037	610	0	0	1117	1693	3023	646	966	1876	1845	1193	3064	931	524	773	3600	707	1527	1576	3291	1054	3116	796	1054	449	913	1737	1410	1006	0	0	0	0	1718	1203	2680	1207	2857	839	1004	1710	2834	508	3141
659	2501	870	3404	944	1037	610	0	0	1116	1693	3021	646	966	1877	1840	1188	3064	931	524	773	3600	707	1529	1576	3291	1053	3115	798	1054	447	914	1737	1410	1006	0	0	0	0	1716	1205	2678	1214	2861	839	998	1706	2835	511	3144
660	2501	871	3404	944	1037	610	0	0	1116	1693	3019	646	966	1877	1835	1183	3064	931	524	773	3600	707	1530	1576	3291	1052	3115	800	1054	444	914	1737	1410	1006	0	0	0	0	1714	1206	2678	1219	2865	840	993	1702	2835	514	3147
661	2501	871	3404	944	1037	610	0	0	1116	1693	3019	646	966	1877	1830	1178	3064	931	524	773	3600	707	1531	1576	3290	1051	3115	802	1055	442	914	1737	1410	1006	0	0	0	0	1711	1207	2679	1224	2868	841	987	1698	2835	517	3149
662	2501	871	3404	944	1037	610	0	0	1116	1693	3019	645	966	1877	1825	1173	3064	931	524	773	3600	707	1532	1576	3289	1050	3115	804	1055	440	914	1737	1410	1006	0	0	0	0	1709	1207	2681	1228	2871	842	984	1694	2836	520	3151
663	2501	871	3404	944	1037	610	0	0	1115	1693	3017	645	966	1877	1820	1169	3064	931	524	773	3600	707	1534	1576	3288	1049	3115	806	1054	439	914	1737	1410	1006	0	0	0	0	1706	1207	2683	1232	2873	842	979	1691	2837	522	3153
664	2501	872	3404	944	1037	610	0	0	1114	1693	3015	645	966	1877	1816	1165	3064	931	524	773	3600	707	1536	1576	3288	1048	3114	809	1049	438	914	1737	1410	1007	0	0	0	0	1704	1208	2684	1239	2875	843	975	1688	2838	524	3153
665	2501	872	3404	944	1037	610	0	0	1114	1693	3013	644	966	1877	1811	1162	3063	931	524	773	3600	707	1538	1575	3289	1049	3113	812	1045	437	914	1736	1409	1007	0	0	0	0	1703	1211	2685	1246	2877	843	972	1684	2839	526	3154
666	2501	872	3404	944	1037	610	0	0	1114	1693	3012	642	966	1877	1806	1159	3062	931	524	773	3600	707	1540	1575	3290	1050	3112	815	1043	436	914	1736	1411	1008	0	0	0	0	1702	1214	2686	1253	2878	843	969	1679	2840	527	3154
667	2501	872	3405	944	1037	610	0	0	1114	1693	3010	641	966	1877	1802	1155	3061	931	524	773	3600	707	1541	1575	3291	1050	3111	818	1041	435	914	1736	1413	1007	0	0	0	0	1700	1217	2686	1261	2879	844	968	1675	2841	527	3155
668	2501	871	3405	943	1037	610	0	0	1114	1693	3009	639	966	1877	1799	1152	3061	931	524	773	3600	707	1541	1574	3291	1050	3109	821	1039	434	914	1736	1415	1007	0	0	0	0	1696	1219	2686	1268	2880	845	967	1671	2840	527	3155
669	2501	871	3405	943	1037	610	0	0	1114	1693	3007	637	966	1876	1796	1149	3061	931	524	773	3600	707	1542	1572	3292	1049	3107	824	1037	433	914	1736	1416	1007	0	0	0	0	1692	1222	2686	1274	2882	846	965	1666	2840	528	3155
670	2502	871	3405	943	1037	610	0	0	1114	1693	3005	635	966	1875	1793	1145	3061	931	524	773	3600	707	1543	1570	3293	1050	3104	827	1035	432	914	1736	1417	1007	0	0	0	0	1688	1226	2686	1280	2882	847	963	1660	2840	529	3155
671	2503	871	3405	943	1037	610	0	0	1114	1693	3003	634	966	1875	1792	1140	3061	931	524	773	3600	707	1544	1569	3293	1049	3102	830	1033	431	914	1736	1418	1007	0	0	0	0	1685	1230	2686	1285	2881	849	961	1654	2840	529	3155
672	2504	870	3405	943	1037	610	0	0	1114	1693	3001	633	966	1874	1789	1136	3060	931	524	773	3600	707	1545	1567	3294	1048	3100	832	1030	431	913	1736	1419	1006	0	0	0	0	1681	1233	2686	1290	2881	854	960	1649	2839	530	3156
673	2505	869	3405	943	1037	610	0	0	1113	1693	3000	631	965	1875	1786	1132	3060	931	524	773	3600	707	1545	1566	3295	1046	3098	835	1028	430	912	1736	1420	1005	0	0	0	0	1678	1237	2685	1295	2881	858	956	1644	2837	532	3157
674	2505	869	3405	943	1037	610	0	0	1113	1693	2997	629	965	1874	1783	1128	3059	931	524	773	3600	707	1545	1565	3298	1045	3096	838	1026	429	911	1735	1420	1005	0	0	0	0	1675	1241	2684	1300	2881	862	952	1641	2836	534	3157
675	2505	869	3405	943	1037	610	0	0	1113	1693	2993	627	965	1875	1780	1124	3058	931	524	773	3600	707	1546	1564	3301	1044	3093	840	1024	428	911	1734	1420	1005	0	0	0	0	1673	1244	2682	1304	2882	865	948	1636	2835	536	3157
676	2506	868	3405	943	1038	610	0	0	1113	1693	2989	625	965	1876	1777	1120	3058	931	524	773	3600	707	1547	1563	3304	1044	3091	842	1022	427	911	1734	1420	1005	0	0	0	0	1671	1247	2680	1307	2883	868	944	1631	2833	536	3157
677	2506	868	3405	943	1038	610	0	0	1113	1693	2986	622	965	1876	1779	1120	3058	931	524	773	3600	707	1551	1562	3306	1046	3089	845	1020	426	911	1734	1420	1005	0	0	0	0	1669	1250	2679	1309	2884	872	941	1625	2832	535	3160
678	2506	868	3405	943	1038	610	0	0	1113	1693	2983	618	965	1877	1781	1120	3058	931	524	773	3600	707	1555	1561	3308	1049	3086	848	1018	425	911	1734	1420	1005	0	0	0	0	1667	1252	2678	1313	2886	878	935	1621	2831	534	3164
679	2505	868	3405	943	1038	610	0	0	1113	1693	2980	614	965	1878	1783	1121	3058	931	524	773	3600	707	1558	1560	3310	1050	3083	851	1016	424	911	1734	1420	1005	0	0	0	0	1665	1254	2677	1316	2888	883	929	1618	2828	533	3169
680	2504	869	3405	942	1038	610	0	0	1113	1694	2976	610	965	1878	1785	1122	3058	931	524	773	3601	707	1561	1558	3311	1052	3079	855	1014	423	910	1734	1420	1006	0	0	0	0	1663	1256	2676	1320	2889	888	923	1614	2821	532	3172
681	2503	869	3405	942	1038	610	0	0	1113	1694	2974	606	965	1878	1787	1123	3058	930	524	773	3601	707	1563	1556	3313	1053	3074	859	1012	422	910	1734	1420	1007	0	0	0	0	1659	1257	2675	1323	2890	890	918	1611	2815	532	3174
682	2503	869	3405	942	1038	610	0	0	1113	1694	2971	601	965	1878	1789	1124	3058	930	524	773	3601	707	1564	1554	3314	1054	3069	862	1010	421	910	1734	1420	1008	0	0	0	0	1655	1259	2674	1327	2891	894	913	1609	2810	530	3176
683	2502	870	3405	942	1038	610	0	0	1113	1694	2968	598	965	1878	1791	1125	3058	930	524	773	3601	707	1567	1553	3315	1055	3065	864	1008	420	910	1734	1419	1008	0	0	0	0	1653	1261	2672	1331	2892	898	909	1607	2806	529	3179
684	2502	871	3404	942	1038	610	0	0	1113	1694	2964	592	965	1878	1793	1126	3058	930	524	773	3601	707	1570	1552	3316	1055	3061	866	1006	419	911	1735	1419	1007	0	0	0	0	1650	1263	2671	1335	2894	901	904	1605	2803	527	3181
685	2502	871	3403	942	1038	610	0	0	1113	1694	2960	586	965	1878	1796	1127	3058	931	524	773	3601	707	1577	1551	3317	1055	3058	869	1004	418	911	1735	1419	1006	0	0	0	0	1649	1264	2670	1339	2894	904	899	1604	2800	526	3182
686	2501	871	3402	942	1038	610	0	0	1113	1694	2957	582	965	1878	1799	1128	3058	931	524	773	3601	707	1583	1550	3319	1055	3056	871	1002	417	911	1735	1418	1005	0	0	0	0	1649	1265	2665	1343	2895	907	893	1604	2798	525	3183
687	2500	872	3401	942	1038	610	0	0	1113	1694	2954	575	965	1878	1799	1127	3058	931	524	773	3601	707	1588	1548	3320	1055	3054	873	1000	416	911	1736	1418	1004	0	0	0	0	1649	1266	2663	1347	2896	909	887	1605	2797	523	3183
688	2499	873	3400	942	1038	610	0	0	1113	1694	2952	569	965	1878	1803	1126	3058	931	524	773	3601	707	1594	1545	3322	1055	3049	875	998	415	912	1737	1418	1003	0	0	0	0	1648	1267	2661	1350	2896	911	880	1607	2794	522	3183
689	2499	874	3400	942	1040	611	0	0	1113	1694	2950	565	965	1878	1807	1125	3058	931	524	773	3602	707	1600	1543	3324	1053	3045	877	996	414	912	1737	1417	1002	0	0	0	0	1647	1268	2659	1351	2896	911	872	1609	2791	520	3182
690	2499	874	3400	942	1042	611	0	0	1114	1694	2948	562	965	1878	1808	1124	3058	931	524	773	3603	707	1608	1541	3325	1050	3041	879	994	413	912	1738	1416	1001	0	0	0	0	1647	1268	2658	1352	2895	912	864	1611	2788	520	3182
691	2499	874	3400	942	1044	611	0	0	1114	1694	2947	556	965	1878	1809	1123	3058	931	524	773	3603	707	1619	1539	3328	1048	3037	880	992	412	912	1739	1416	1000	0	0	0	0	1646	1268	2657	1353	2894	913	855	1613	2784	520	3182
692	2500	874	3401	942	1044	611	0	0	1115	1694	2946	551	965	1878	1812	1122	3057	931	524	773	3603	707	1628	1538	3331	1045	3033	881	990	411	913	1739	1416	999	0	0	0	0	1646	1268	2656	1354	2893	914	847	1615	2779	521	3182
693	2501	874	3401	942	1044	612	0	0	1116	1694	2945	546	965	1878	1813	1121	3056	931	524	773	3603	707	1637	1538	3334	1043	3030	877	988	410	913	1739	1416	999	0	0	0	0	1646	1268	2655	1354	2894	915	840	1616	2772	520	3183
694	2501	874	3402	941	1043	612	0	0	1116	1694	2943	542	965	1877	1814	1120	3055	931	524	773	3603	707	1646	1538	3336	1041	3023	876	986	409	913	1739	1416	999	0	0	0	0	1646	1268	2653	1354	2893	916	833	1617	2764	521	3183
695	2502	873	3403	941	1043	612	0	0	1117	1694	2943	537	965	1877	1815	1119	3055	932	524	773	3603	707	1655	1536	3335	1038	3015	875	984	408	914	1738	1418	999	0	0	0	0	1646	1268	2651	1354	2892	917	824	1619	2753	521	3184
696	2503	872	3404	941	1042	612	0	0	1117	1694	2944	532	965	1877	1816	1118	3055	933	524	773	3603	707	1664	1534	3331	1036	3007	872	982	407	915	1737	1419	999	0	0	0	0	1646	1267	2650	1353	2891	917	817	1620	2742	518	3183
697	2503	871	3405	941	1042	612	0	0	1117	1694	2945	528	965	1878	1817	1118	3055	934	524	773	3603	707	1672	1533	3329	1035	2998	867	980	406	915	1736	1421	999	0	0	0	0	1647	1266	2648	1350	2890	917	810	1621	2730	515	3181
698	2505	869	3405	941	1043	612	0	0	1117	1694	2947	524	965	1878	1818	1118	3055	936	524	773	3603	707	1681	1532	3326	1035	2990	862	978	405	915	1735	1422	998	0	0	0	0	1648	1265	2646	1347	2889	917	803	1623	2718	512	3179
699	2505	868	3405	941	1044	612	0	0	1117	1694	2948	519	965	1878	1819	1117	3055	938	524	773	3604	707	1690	1532	3322	1035	2982	856	976	404	915	1734	1423	997	0	0	0	0	1649	1264	2644	1346	2886	917	797	1624	2708	509	3177
700	2504	868	3405	941	1045	612	0	0	1117	1694	2950	516	965	1878	1819	1117	3053	939	524	773	3604	707	1698	1531	3319	1034	2972	850	974	403	915	1734	1424	996	0	0	0	0	1650	1263	2642	1345	2883	917	793	1625	2700	506	3175
701	2502	868	3405	941	1046	612	0	0	1117	1694	2952	514	965	1878	1819	1117	3053	940	524	773	3604	707	1706	1531	3316	1035	2961	847	972	402	915	1734	1425	995	0	0	0	0	1650	1261	2640	1342	2883	916	790	1626	2693	503	3174
702	2501	868	3405	941	1047	612	0	0	1117	1694	2953	511	965	1878	1819	1117	3051	941	524	773	3604	707	1713	1532	3314	1035	2950	844	970	401	915	1734	1425	994	0	0	0	0	1651	1260	2639	1339	2883	916	787	1627	2688	500	3173
703	2500	869	3405	941	1048	612	0	0	1117	1694	2954	509	965	1878	1820	1116	3051	941	524	773	3604	707	1721	1532	3310	1038	2939	840	968	400	915	1734	1425	994	0	0	0	0	1651	1259	2637	1336	2884	919	784	1628	2683	497	3172
704	2499	870	3405	941	1049	612	0	0	1117	1694	2954	507	965	1878	1821	1116	3051	941	524	773	3604	707	1728	1533	3307	1042	2930	834	966	399	915	1734	1426	994	0	0	0	0	1651	1258	2635	1334	2885	919	782	1629	2679	491	3171
705	2498	870	3405	941	1048	612	0	0	1117	1694	2954	506	965	1878	1822	1116	3051	942	524	773	3604	707	1734	1533	3304	1046	2924	827	964	398	915	1734	1427	995	0	0	0	0	1651	1257	2632	1332	2885	919	780	1631	2677	488	3171
706	2498	870	3405	941	1049	612	0	0	1117	1694	2954	505	965	1878	1821	1119	3051	943	524	773	3604	707	1739	1533	3301	1050	2919	821	962	397	915	1734	1428	995	0	0	0	0	1651	1256	2629	1329	2885	919	780	1632	2675	485	3171
707	2498	869	3405	941	1050	612	0	0	1117	1693	2955	502	965	1878	1820	1122	3052	943	524	773	3604	707	1742	1533	3299	1053	2915	815	960	396	914	1734	1429	995	0	0	0	0	1651	1255	2625	1328	2885	919	781	1632	2673	484	3170
708	2497	869	3405	941	1050	612	0	0	1117	1693	2956	499	965	1878	1817	1125	3053	943	525	773	3604	707	1747	1533	3297	1056	2910	811	958	395	913	1734	1430	995	0	0	0	0	1651	1255	2622	1327	2885	920	782	1632	2672	483	3170
709	2497	869	3405	941	1050	612	0	0	1116	1693	2957	496	965	1878	1814	1128	3053	943	525	773	3604	707	1750	1533	3294	1060	2904	808	956	394	912	1734	1431	995	0	0	0	0	1651	1255	2617	1326	2885	921	783	1632	2671	482	3170
710	2497	869	3405	941	1050	612	0	0	1116	1693	2958	494	965	1878	1809	1132	3053	943	525	773	3604	707	1753	1533	3292	1063	2899	804	954	393	912	1734	1432	995	0	0	0	0	1651	1255	2614	1325	2885	922	786	1633	2671	482	3169
711	2497	870	3405	941	1050	612	0	0	1116	1693	2959	493	965	1878	1804	1136	3053	943	525	773	3604	707	1755	1533	3290	1066	2893	797	952	392	912	1735	1433	995	0	0	0	0	1651	1255	2606	1327	2885	923	788	1634	2670	482	3169
712	2496	870	3405	941	1050	612	0	0	1116	1693	2960	492	965	1878	1800	1140	3053	943	525	773	3604	707	1757	1533	3289	1069	2889	791	965	395	912	1735	1433	995	0	0	0	0	1651	1255	2599	1329	2885	923	790	1635	2669	482	3166
713	2496	871	3405	941	1050	612	0	0	1116	1693	2961	492	965	1878	1799	1142	3054	943	525	773	3604	707	1758	1533	3289	1072	2885	785	965	394	911	1735	1433	995	0	0	0	0	1651	1256	2592	1331	2885	924	791	1636	2666	483	3164
714	2496	871	3405	941	1050	612	0	0	1116	1693	2962	492	965	1878	1798	1144	3055	943	525	773	3604	707	1759	1534	3289	1076	2880	778	965	393	911	1735	1433	995	0	0	0	0	1652	1256	2585	1333	2885	925	792	1637	2662	484	3162
715	2496	872	3405	941	1050	612	0	0	1116	1693	2962	492	965	1878	1797	1146	3056	943	525	773	3604	707	1759	1535	3290	1080	2873	773	965	392	911	1735	1433	996	0	0	0	0	1652	1256	2578	1335	2886	926	788	1639	2657	485	3160
716	2496	872	3406	941	1050	612	0	0	1116	1693	2962	492	965	1878	1796	1148	3057	943	525	773	3604	707	1759	1535	3292	1083	2866	769	965	391	911	1735	1433	996	0	0	0	0	1653	1256	2571	1338	2886	927	785	1640	2652	487	3157
717	2496	872	3406	941	1050	612	0	0	1116	1693	2962	492	965	1878	1795	1150	3057	943	525	773	3604	707	1758	1535	3294	1086	2860	765	965	390	910	1735	1433	997	0	0	0	0	1653	1256	2565	1340	2886	928	781	1642	2648	489	3155
718	2496	872	3406	942	1050	612	0	0	1116	1693	2962	493	965	1878	1794	1152	3057	943	525	773	3604	707	1758	1535	3295	1090	2856	760	965	389	910	1734	1434	997	0	0	0	0	1653	1256	2553	1342	2886	929	778	1644	2645	490	3153
719	2496	872	3407	943	1048	612	0	0	1116	1693	2963	495	965	1878	1793	1154	3058	943	525	773	3604	707	1758	1534	3296	1094	2853	756	965	388	910	1734	1436	994	0	0	0	0	1653	1256	2542	1344	2886	927	775	1645	2642	491	3151
720	2496	873	3408	943	1046	612	0	0	1116	1693	2963	497	965	1878	1792	1156	3058	943	525	773	3604	707	1758	1533	3295	1097	2851	752	965	387	910	1734	1438	991	0	0	0	0	1653	1256	2530	1346	2886	925	773	1648	2640	492	3150
721	2496	873	3409	943	1045	612	0	0	1116	1693	2963	499	965	1878	1776	1159	3059	944	525	773	3604	707	1757	1532	3294	1100	2847	749	978	392	910	1734	1439	989	0	0	0	0	1653	1256	2519	1348	2887	923	771	1649	2637	493	3149
722	2496	873	3410	943	1044	612	0	0	1116	1692	2964	501	965	1878	1773	1161	3060	944	525	773	3604	707	1756	1531	3293	1102	2846	747	979	392	910	1734	1440	987	0	0	0	0	1653	1256	2508	1351	2888	922	769	1652	2634	493	3149
723	2496	873	3410	943	1043	612	0	0	1116	1691	2965	501	965	1878	1756	1165	3061	944	525	773	3604	707	1755	1530	3293	1103	2845	748	980	392	910	1734	1441	985	0	0	0	0	1652	1256	2499	1354	2890	921	767	1655	2632	493	3149
724	2496	873	3411	943	1042	612	0	0	1116	1691	2966	501	965	1879	1740	1168	3061	944	525	773	3604	707	1754	1530	3292	1104	2844	747	981	392	910	1734	1442	984	0	0	0	0	1651	1256	2492	1356	2893	920	765	1657	2631	489	3149
725	2497	873	3412	943	1041	612	0	0	1116	1691	2967	503	965	1879	1725	1172	3061	944	525	773	3604	707	1753	1529	3287	1105	2841	748	982	392	910	1734	1443	983	0	0	0	0	1650	1256	2485	1361	2896	919	764	1659	2630	489	3149
726	2497	872	3412	943	1040	612	0	0	1116	1691	2968	505	965	1879	1718	1174	3060	944	525	773	3604	707	1752	1529	3285	1105	2839	749	983	392	910	1734	1444	982	0	0	0	0	1649	1255	2478	1367	2899	917	763	1661	2629	489	3150
727	2497	871	3413	943	1039	612	0	0	1116	1691	2969	506	965	1879	1705	1178	3059	944	525	773	3604	707	1753	1528	3281	1106	2837	749	984	392	910	1734	1445	983	0	0	0	0	1645	1255	2472	1373	2902	916	762	1662	2626	488	3150
728	2497	870	3413	943	1039	612	0	0	1116	1691	2969	507	965	1879	1693	1182	3059	944	525	773	3604	707	1754	1527	3277	1108	2836	748	985	392	910	1734	1446	982	0	0	0	0	1642	1255	2465	1378	2906	916	761	1660	2623	487	3151
729	2497	869	3414	942	1039	612	0	0	1116	1691	2968	508	965	1879	1683	1185	3058	944	525	773	3604	707	1755	1526	3277	1108	2836	748	986	392	910	1734	1446	981	0	0	0	0	1640	1255	2459	1383	2909	918	761	1660	2620	486	3150
730	2497	868	3414	942	1039	612	0	0	1116	1691	2967	507	965	1879	1674	1187	3057	945	525	773	3604	707	1756	1525	3277	1108	2836	748	987	392	910	1734	1447	981	0	0	0	0	1638	1255	2455	1387	2912	920	761	1659	2615	485	3147
731	2497	868	3415	941	1039	612	0	0	1116	1691	2966	506	965	1879	1667	1189	3057	945	525	773	3604	707	1757	1524	3274	1109	2836	748	988	392	910	1733	1447	981	0	0	0	0	1636	1255	2452	1394	2915	922	760	1658	2608	485	3145
732	2497	868	3416	940	1039	612	0	0	1116	1691	2965	505	965	1879	1661	1191	3057	945	525	773	3603	706	1757	1523	3271	1112	2836	748	989	392	910	1732	1447	981	0	0	0	0	1634	1254	2450	1401	2918	924	760	1656	2601	485	3142
733	2497	868	3416	941	1039	612	0	0	1116	1691	2964	507	965	1879	1653	1194	3056	946	525	773	3602	706	1758	1522	3269	1114	2835	748	990	392	910	1731	1446	982	0	0	0	0	1632	1254	2449	1408	2920	925	761	1655	2594	485	3140
734	2497	868	3416	943	1039	612	0	0	1116	1691	2963	506	965	1879	1651	1193	3055	946	525	773	3602	706	1759	1520	3267	1118	2830	751	991	392	909	1729	1445	983	0	0	0	0	1631	1256	2448	1415	2921	925	762	1654	2588	486	3138
735	2497	868	3416	944	1039	612	0	0	1116	1691	2962	507	965	1879	1649	1192	3055	946	525	773	3602	706	1760	1519	3265	1122	2826	754	1001	397	909	1728	1444	983	0	0	0	0	1630	1258	2448	1420	2922	926	763	1653	2585	485	3137
736	2497	868	3416	945	1039	612	0	0	1116	1691	2961	506	965	1879	1648	1191	3053	947	525	773	3601	706	1760	1517	3262	1125	2823	757	1003	398	909	1727	1443	984	0	0	0	0	1629	1259	2449	1427	2924	927	764	1652	2582	486	3137
737	2497	867	3416	946	1040	611	0	0	1116	1691	2959	506	965	1879	1647	1190	3053	947	525	773	3601	706	1761	1516	3261	1126	2820	759	1005	399	909	1726	1443	985	0	0	0	0	1629	1260	2450	1433	2925	925	765	1651	2580	488	3137
738	2497	867	3416	947	1040	611	0	0	1116	1691	2957	505	965	1879	1641	1191	3053	947	525	773	3601	706	1762	1515	3263	1128	2817	761	1007	400	909	1725	1442	986	0	0	0	0	1629	1261	2451	1440	2925	924	765	1649	2577	489	3136
739	2497	867	3417	948	1040	611	0	0	1116	1691	2955	503	965	1879	1635	1192	3053	947	525	773	3600	706	1762	1515	3262	1131	2816	759	1009	401	909	1725	1442	988	0	0	0	0	1629	1262	2453	1445	2926	925	767	1647	2575	490	3135
740	2497	867	3418	948	1040	611	0	0	1116	1691	2953	502	965	1879	1629	1193	3053	947	525	773	3600	706	1762	1514	3265	1138	2816	755	1011	402	909	1724	1441	989	0	0	0	0	1629	1263	2456	1449	2926	925	767	1645	2572	490	3134
741	2497	866	3418	948	1040	611	0	0	1116	1691	2952	501	965	1879	1623	1194	3053	947	525	773	3600	706	1763	1513	3264	1141	2814	752	1013	403	909	1724	1440	990	0	0	0	0	1629	1264	2461	1453	2926	925	767	1642	2569	489	3133
742	2496	866	3418	948	1040	611	0	0	1116	1691	2951	500	965	1879	1626	1194	3051	947	525	773	3600	706	1764	1512	3263	1151	2812	748	1015	404	909	1724	1439	991	0	0	0	0	1629	1265	2465	1456	2926	923	765	1639	2567	487	3132
743	2496	865	3418	948	1040	611	0	0	1116	1691	2949	499	965	1879	1621	1195	3051	947	525	773	3600	706	1765	1511	3261	1160	2811	742	1017	405	909	1723	1439	991	0	0	0	0	1629	1266	2469	1460	2926	921	763	1636	2563	488	3130
744	2496	865	3419	948	1040	611	0	0	1116	1691	2947	498	965	1879	1616	1196	3051	946	525	773	3600	706	1766	1508	3260	1169	2810	737	1019	406	909	1723	1439	991	0	0	0	0	1629	1267	2474	1463	2925	919	762	1633	2560	487	3129
745	2496	865	3419	948	1040	611	0	0	1116	1691	2946	498	965	1879	1611	1197	3052	945	525	773	3600	706	1768	1505	3260	1177	2807	732	1021	407	909	1723	1438	991	0	0	0	0	1630	1267	2478	1465	2925	918	761	1630	2555	488	3129
746	2496	865	3419	948	1040	611	0	0	1116	1691	2944	496	965	1879	1615	1198	3052	945	525	773	3600	706	1771	1502	3264	1183	2804	726	1023	408	909	1724	1438	991	0	0	0	0	1630	1267	2482	1467	2925	919	759	1626	2548	487	3127
747	2496	865	3419	948	1040	611	0	0	1116	1691	2943	495	965	1879	1618	1199	3053	945	525	773	3600	706	1774	1499	3264	1188	2802	717	1025	409	909	1724	1437	992	0	0	0	0	1630	1267	2487	1468	2925	918	757	1623	2543	487	3127
748	2496	865	3419	948	1040	611	0	0	1116	1691	2942	494	965	1879	1621	1201	3054	945	525	773	3600	706	1777	1496	3264	1193	2802	708	1027	410	909	1725	1436	992	0	0	0	0	1630	1266	2492	1469	2926	919	754	1619	2537	487	3125
749	2496	865	3419	948	1040	611	0	0	1116	1691	2938	494	965	1879	1623	1204	3055	945	525	773	3600	706	1781	1493	3272	1198	2801	699	1029	411	909	1726	1435	993	0	0	0	0	1630	1266	2498	1469	2926	918	752	1613	2531	487	3123
750	2496	865	3420	948	1040	611	0	0	1116	1691	2935	494	965	1879	1621	1205	3055	945	525	773	3600	706	1789	1489	3281	1202	2801	691	1031	412	909	1727	1435	993	0	0	0	0	1630	1266	2503	1468	2926	917	752	1607	2525	490	3121
751	2496	865	3421	948	1040	611	0	0	1116	1691	2932	494	965	1879	1622	1207	3055	945	525	773	3600	706	1797	1485	3288	1206	2801	681	1033	413	909	1728	1433	995	0	0	0	0	1631	1268	2509	1465	2926	916	751	1602	2520	493	3119
752	2496	865	3422	947	1040	611	0	0	1116	1691	2928	494	965	1879	1620	1208	3055	945	525	773	3600	706	1803	1481	3294	1208	2800	671	1035	414	909	1729	1432	997	0	0	0	0	1631	1270	2519	1461	2926	914	749	1596	2516	495	3119
753	2496	865	3422	947	1040	611	0	0	1116	1691	2925	493	965	1879	1620	1210	3055	945	525	773	3600	706	1810	1476	3300	1210	2797	662	1037	415	909	1730	1431	999	0	0	0	0	1631	1272	2528	1458	2926	913	748	1590	2513	497	3118
754	2496	865	3423	947	1040	611	0	0	1116	1691	2921	492	965	1879	1618	1212	3055	946	525	773	3600	706	1815	1470	3306	1210	2794	655	1039	416	909	1730	1430	1000	0	0	0	0	1631	1274	2537	1455	2926	912	747	1585	2511	498	3121
755	2496	864	3423	947	1040	611	0	0	1116	1691	2916	492	965	1879	1618	1213	3055	947	525	773	3600	706	1820	1465	3311	1214	2792	647	1041	417	909	1730	1429	1001	0	0	0	0	1631	1275	2544	1452	2927	910	746	1581	2509	499	3125
756	2496	864	3423	947	1040	611	0	0	1116	1691	2911	492	965	1879	1618	1214	3055	947	525	773	3600	706	1826	1460	3315	1217	2790	638	1043	418	909	1730	1428	1002	0	0	0	0	1631	1277	2552	1449	2927	909	745	1577	2507	500	3129
757	2496	864	3424	947	1040	611	0	0	1116	1691	2907	491	965	1879	1617	1215	3055	947	525	773	3600	706	1832	1455	3318	1221	2788	630	1045	419	909	1730	1428	1002	0	0	0	0	1631	1278	2560	1447	2927	907	744	1574	2505	501	3133
758	2496	864	3425	947	1040	611	0	0	1116	1691	2904	491	965	1879	1616	1215	3055	947	525	773	3600	706	1839	1451	3321	1225	2786	623	1047	420	909	1730	1428	1002	0	0	0	0	1631	1279	2567	1446	2926	905	743	1572	2502	502	3136
759	2496	864	3425	946	1040	611	0	0	1116	1691	2900	492	965	1879	1615	1215	3055	947	525	773	3600	706	1845	1448	3324	1229	2784	617	1049	421	909	1730	1426	1001	0	0	0	0	1631	1280	2574	1444	2926	905	742	1571	2499	505	3137
760	2496	864	3425	946	1040	611	0	0	1116	1691	2897	493	965	1879	1615	1215	3055	947	525	773	3601	706	1851	1445	3327	1233	2783	611	1051	422	909	1730	1425	1000	0	0	0	0	1631	1281	2580	1442	2926	904	741	1569	2496	506	3139
761	2496	864	3425	946	1040	611	0	0	1116	1691	2893	494	965	1879	1615	1215	3055	947	525	773	3601	706	1856	1442	3327	1229	2780	606	1053	423	910	1730	1424	999	0	0	0	0	1631	1282	2587	1438	2927	903	740	1569	2494	508	3141
762	2496	864	3425	946	1040	611	0	0	1116	1691	2890	494	965	1879	1615	1215	3055	947	525	773	3601	706	1860	1439	3330	1232	2777	602	1055	424	910	1730	1424	998	0	0	0	0	1631	1282	2595	1434	2928	903	739	1569	2492	510	3142
763	2497	864	3425	946	1040	611	0	0	1116	1691	2887	494	965	1879	1616	1215	3055	948	525	773	3601	706	1864	1437	3330	1226	2775	599	1057	425	910	1731	1425	998	0	0	0	0	1631	1282	2603	1430	2927	901	737	1569	2490	512	3143
[truncated: 236 more rows]
[truncated: 83 more columns]

## Sheet: dark
YOLOv4 detector trained exclusively on synthetic data, SL1
[truncated: 1,012 more rows]
[truncated: 95 more columns]

## Sheet: bright
YOLOv4 detector trained exclusively on synthetic data, SL1
[truncated: 1,012 more rows]
[truncated: 127 more columns]

[truncated: 1 more sheets: termites]
