# Supplementary material for: replicAnt: a pipeline for generating annotated images of animals in complex environments using Unreal Engine
Source: Nat Commun. 2023 Nov 8;14:7195. doi: 10.1038/s41467-023-42898-9 (PMC10632501; doi:10.1038/s41467-023-42898-9)
Supplement: Supplementary file 12 — Source Data [file 41467_2023_42898_MOESM12_ESM.zip › Source Data/source data figure 5.xlsx]

## Sheet: Sheet1
training data type	dataset	right_view		left_view		top_down		all_platform		handheld
	px body length	473.4		418.2		497.8		463.133		149.9
	score	px error	% body length	px error	% body length	px error	% body length	px error	% body length	px error	% body length
real	right_view	13.9033	2.93691	342.486	81.8953	49.31	9.90558	N/A	N/A	N/A	N/A
real	left_view	326.623	68.995	14.815	3.54256	351.317	70.5739	N/A	N/A	N/A	N/A
real	top_down	58.235	12.3014	361.2	86.3702	11.47	2.30414	N/A	N/A	N/A	N/A
real	all_platform	33.1867	7.01028	74.0433	17.7052	26.805	5.38469	50.47	10.8975	82.62	55.1167
real	handheld	N/A	N/A	N/A	N/A	N/A	N/A	179.227	38.6987	5.86	3.90927
									0		0
synth	synth_large	48.453	10.2351	84.37	20.1746	17.912	3.59823	27.28	5.89031	9.368	6.2495
synth	synth_small	N/A	N/A	N/A	N/A	N/A	N/A	357.424	77.1752	179.227	119.564
									0
refine	ref_hand_12	N/A	N/A	N/A	N/A	N/A	N/A	N/A	N/A	9.715	6.48099
refine	ref_hand_25	N/A	N/A	N/A	N/A	N/A	N/A	N/A	N/A	7.542	5.03135
refine	ref_hand_50	N/A	N/A	N/A	N/A	N/A	N/A	N/A	N/A	5.3175	3.54736
refine	ref_hand_100	N/A	N/A	N/A	N/A	N/A	N/A	N/A	N/A	5.16333	3.44452
refine	ref_plat_10ea	30.49	6.44064	51.28	12.2621	25.425	5.10747	37.6933	8.13876
		error above 10%, unlikely suitable for pose estimation in given scenario
		all values reported with a 60% confidence threshold (default)
